# Supplementary material for: Short-term rewetting after summer drought does not alter soil fungal community composition and manganese peroxidase activity in managed temperate beech forests
Source: PLoS One. 2026 Jun 30;21(6):e0352444. doi: 10.1371/journal.pone.0352444 (PMC13318017; doi:10.1371/journal.pone.0352444)
Supplement: S1 Table — (XLSX) [file pone.0352444.s001.xlsx]

## Sheet: Hárok1
Supplementary table 1: Moisture level of soil horizon during Dry period (18 Aug 2022) and after intense precipitation (25 Aug 2022)
Sample	Soil moisture (18 Aug 2022) (%)	Soil moisture (25 Aug 2022) (%)	Difference	pH (dry sample)	pH (wet sample)
304a_1	14.25	25.29	11.04	6.23	7.06
304a_2	14.54	24.32	9.78	6.55	7.02
504a_1	15.47	25.87	10.4	6.02	5.05
504a_2	14.89	26.4	11.51	7.1	6.7
