# Supplementary material for: Short-term rewetting after summer drought does not alter soil fungal community composition and manganese peroxidase activity in managed temperate beech forests
Source: PLoS One. 2026 Jun 30;21(6):e0352444. doi: 10.1371/journal.pone.0352444 (PMC13318017; doi:10.1371/journal.pone.0352444)
Supplement: S2 Table — (XLSX) [file pone.0352444.s002.xlsx]

## Sheet: Supplementary_Table1
Supplementary Table 2: List of OTUs with abundance 0.1% in at least single sample; their taxonomic identification, trophic mode assignment and matrix of relative read abundance in the samples
OTU_number	UNITE SH Hypothesis	Accession	Kingdom	Phylum	Class	Order	Family	Genus	Species	Primary trophic mode	Similarity[%]	Coverage[%]		304a_2_L_W	304a_2_S_D	304a_2_L_D	504a_2_L_D	304a_1_L_D	504a_1_L_W	304a_1_S_D	504a_2_L_W	504a_2_S_D	304a_2_S_W	304a_1_S_W	504a_1_L_D	504a_1_S_D	504a_1_S_W	504a_2_S_W	304a_1_L_W
OTU00744	SH1117324.09FU	UDB02280591	Fungi	Ascomycota	Dothideomycetes	Venturiales	Sympoventuriaceae	Ochroconis	Ochroconis_sp	animal_parasite	98	100		0.00123246	0	0.00193869	0.00170169	0.00295349	0.00609429	9.77533e-05	0.00288589	0	0.000167018	2.06932e-05	0.00184446	0	0	2.39808e-05	0.00152731
OTU00875	SH0940258.09FU	EF641873_refs	Fungi	Ascomycota	Sordariomycetes	Hypocreales	Cordycipitaceae	Leptobacillium	Leptobacillium_leptobactrum	animal_parasite	98.9	100		0	0.000673497	2.91532e-05	0	0	0.00247876	6.51689e-05	0.000265806	0.00186672	0	0.000269012	0	0.00161868	0.00474424	0.000263789	0.00016248
OTU01020	SH1111055.09FU	UDB05093199	Fungi	Ascomycota	Sordariomycetes	Hypocreales	Clavicipitaceae	Pochonia	Pochonia_sp	animal_parasite	98.9	96.7		2.39312e-05	0.000730816	0	7.39864e-05	0	1.57883e-05	0.000358429	0.00024682	0.00152549	0.000187895	0.00211071	0	0.000341974	0	0.00141487	0.000454944
OTU00130	SH1111052.09FU	AJ292402_refs	Fungi	Ascomycota	Sordariomycetes	Hypocreales	Clavicipitaceae	Metapochonia	Metapochonia_suchlasporia	animal_parasite	100	100		0.000287174	0.000229276	0.000102036	0.000340337	0	0.00143674	0.000814611	0.000778432	0.00206744	0.000480177	0.000144853	0.000195296	0.000752343	0.000277589	0.000671463	0.000682416
OTU00851	SH1258985.09FU	AJ292428_refs	Fungi	Ascomycota	Sordariomycetes	Hypocreales	Cordycipitaceae	Lecanicillium	Lecanicillium_fusisporum	animal_parasite	100	100		0	0	0	0.000562297	0	9.47299e-05	0	0.00106322	0.000421517	0	0	0.00516448	0.00013679	0	2.39808e-05	0
OTU01262	SH1259385.09FU	MT247058_refs	Fungi	Ascomycota	Sordariomycetes	Hypocreales	Cordycipitaceae	Lecanicillium	Lecanicillium_praecognitum	animal_parasite	100	100		1.19656e-05	1.43297e-05	0.00103494	0.000606688	0	3.15766e-05	0	0.000892349	0.000562023	0	0	0.00227845	0	0	2.39808e-05	0.000974881
OTU00551	SH1111046.09FU	AJ292410_refs	Fungi	Ascomycota	Sordariomycetes	Hypocreales	Clavicipitaceae	Metapochonia	Metapochonia_bulbillosa	animal_parasite	100	100		0.000119656	0.00108906	8.74597e-05	7.39864e-05	7.81348e-05	0.000221036	0.000537643	0.000227834	0.000140506	0.000208773	0.000434558	0	0.000661149	0.000529942	0.000311751	0.00113736
OTU00974	SH2023584.09FU	MH859919_refs	Fungi	Ascomycota	Sordariomycetes	Hypocreales	Ophiocordycipitaceae	Tolypocladium	Tolypocladium_geodes	animal_parasite	100	98.7		7.17935e-05	2.86595e-05	0	0	0	0	0.00130338	0	0	0.00173281	0.000310398	0	0	5.04706e-05	2.39808e-05	0
OTU00002	SH2256892.09FU	MT078888_refs	Fungi	Ascomycota	Sordariomycetes	Hypocreales	Clavicipitaceae	Metarhizium	Metarhizium_brunneum	animal_parasite	99.4	100		7.17935e-05	0.000243605	0	0	0	0	0.000651689	1.89861e-05	0.000120434	0.00167018	0.000227625	0	0	0	0.000767386	0
OTU01693	SH1029924.09FU	KU382205_refs	Fungi	Ascomycota	Sordariomycetes	Hypocreales	Bionectriaceae	Ovicillium	Ovicillium_subglobosum	animal_parasite	99.4	100		9.57247e-05	0	7.28831e-05	7.39864e-05	6.25078e-05	0.000126306	9.77533e-05	0.000113917	0.000301084	6.26318e-05	0	2.16995e-05	0.0025534	0	0.000263789	0
OTU01433	SH1259328.09FU	KY515371	Fungi	Ascomycota	Sordariomycetes	Hypocreales	Cordycipitaceae	Beauveria	Beauveria_bassiana	animal_parasite	100	100		3.58968e-05	0.000472881	0	0.00136135	0	0	0	0	0	0	0	2.16995e-05	0	5.04706e-05	0.000191847	0
OTU02211	SH1268614.09FU	UDB05562192	Fungi	Ascomycota	Sordariomycetes	Hypocreales	Ophiocordycipitaceae	Tolypocladium	Tolypocladium_sp	animal_parasite	99.4	100		9.57247e-05	0.00103174	0	0	0	0	0.000228091	0	0	0.000146141	0.000517331	0	0	0	0	3.2496e-05
OTU02678	SH2006276.09FU	AF324876_refs	Fungi	Ascomycota	Sordariomycetes	Hypocreales	Cordycipitaceae	Lecanicillium	Lecanicillium_fungicola	animal_parasite	100	100		0	5.73189e-05	5.83065e-05	2.95946e-05	3.12539e-05	0	0.000179214	0	0	6.26318e-05	0	0	0	0	0	0.00113736
OTU00249	SH1241535.09FU	AY681199_refs	Fungi	Ascomycota	Sordariomycetes	Sordariales	Lasiosphaeriaceae	Apodus	Apodus_deciduus	dung_saprotroph	100	100		0.000490589	0.000300924	0.00297363	0.0032554	0.000421928	0.0079731	0.000602812	0.00193659	0.0125853	0.000334036	2.06932e-05	0.00479559	0.0012539	2.52353e-05	0.000167866	0.0073441
OTU00153	SH1241544.09FU	UDB01242549	Fungi	Ascomycota	Sordariomycetes	Sordariales	Lasiosphaeriaceae	Apodus	Apodus_sp	dung_saprotroph	98	100		0.0277482	0.000444222	0.00880428	0	0.0154082	0	0.00112416	0	0	0.00739055	0.000103466	0	0	0	0	0.00253469
OTU01054	SH0974769.09FU	UDB05094909	Fungi	Ascomycota	Sordariomycetes	Sordariales	Podosporaceae	Podospora	Podospora_sp	dung_saprotroph	97.9	92.7		0	0	0	0	0	1.57883e-05	0	0	0.00371337	0	0	0	0.00435447	0.000908471	0.00158273	0
OTU00466	SH0952658.09FU	UDB03067632	Fungi	Ascomycota	Leotiomycetes	Thelebolales	Pseudeurotiaceae	Leuconeurospora	Leuconeurospora_sp	dung_saprotroph	99.3	100		0	0	0	0	0	0.00524172	0	5.69584e-05	6.02168e-05	0	0	2.16995e-05	0.00052436	0.000201883	9.59233e-05	0
OTU00499	SH0965455.09FU	UDB06563823	Fungi	Ascomycota	Sordariomycetes	Sordariales	Lasiosphaeriaceae	Schizothecium	Schizothecium_sp	dung_saprotroph	98	100		0.000251277	0	0.00145766	0	1.5627e-05	0	0	0	0	0	0	0	0	0	0	0
OTU01819	SH0974714.09FU	UDB05109555	Fungi	Ascomycota	Sordariomycetes	Sordariales	Podosporaceae	Podospora	Podospora_sp	dung_saprotroph	99.3	100		0	0	0	0.00102101	0	3.15766e-05	0	0	0	0	0	4.3399e-05	0	0	0	0
OTU08781	SH1241535.09FU	AY681199_refs	Fungi	Ascomycota	Sordariomycetes	Sordariales	Lasiosphaeriaceae	Apodus	Apodus_deciduus	dung_saprotroph	97.3	98		0	0	0	0	0	0	0	0	0	0	0	0	0	0	0	0.00123485
OTU00105	SH0990704.09FU	KX664700	Fungi	Ascomycota	Dothideomycetes	Mytilinidales	Gloniaceae	Cenococcum	Cenococcum_sp	ectomycorrhizal	98.6	100		0.00189056	0.0126531	0.000378992	0.000207162	7.81348e-05	0.000221036	0.0548233	0.000873362	0.0431554	0.0310236	0.00924987	0.00043399	0.00216583	0.000832766	0.00748201	3.2496e-05
OTU00170	SH1268069.09FU	KR029730_refs	Fungi	Ascomycota	Eurotiomycetes	Eurotiales	Elaphomycetaceae	Elaphomyces	Elaphomyces_muricatus	ectomycorrhizal	99	100		0	0.00107473	0	0	0	0	0	0	0.0111401	0	0.0170512	0	0.00777421	0.0511268	4.79616e-05	0
OTU00266	SH1125068.09FU	UDB03454538	Fungi	Ascomycota	Leotiomycetes	Helotiales	Hyaloscyphaceae	Hyaloscypha	Hyaloscypha_sp	ectomycorrhizal	97.9	100		0	0.00838289	0	0	0	1.57883e-05	0	0.000113917	0.00696507	8.35091e-05	0.0216865	4.3399e-05	0.0025534	0.00113559	0.000407674	0.000584928
OTU00647	SH1000805.09FU	UDB03488910	Fungi	Ascomycota	Pezizomycetes	Pezizales	Discinaceae	Hydnotrya	Hydnotrya_sp	ectomycorrhizal	98	100		0	0	0	0	0	1.57883e-05	0.00128709	0	0.00154556	0.00202509	0	0	0.00145909	0.000933707	0.0155875	0
OTU00324	SH0990736.09FU	UDB01662776	Fungi	Ascomycota	Dothideomycetes	Mytilinidales	Gloniaceae	Cenococcum	Cenococcum_sp	ectomycorrhizal	99.3	100		0	1.43297e-05	0	0	0	0	0	0.00512626	0.000481734	0	0	0	0.00225703	0.036894	0.00589928	0
OTU00481	SH0990704.09FU	KX664700	Fungi	Ascomycota	Dothideomycetes	Mytilinidales	Gloniaceae	Cenococcum	Cenococcum_sp	ectomycorrhizal	96.6	100		0	0.000157627	1.45766e-05	0.000118378	1.5627e-05	0.003505	0.000537643	0.00140497	0.0159374	0.000125264	0.000351785	8.6798e-05	0.000433167	0.000933707	0.0011271	0
OTU00245	SH0990516.09FU	UDB01667232	Fungi	Ascomycota	Dothideomycetes	Mytilinidales	Gloniaceae	Cenococcum	Cenococcum_sp	ectomycorrhizal	96.7	100		0.000358968	0.0265243	0	0	0	0	0.000130338	0	0.000742674	0.00022965	0.00391102	0	2.27983e-05	0	0.000143885	0.00201475
OTU00668	SH1064035.09FU	MN656161	Fungi	Ascomycota	Pezizomycetes	Pezizales	Helvellaceae	Helvella	Helvella_pulla	ectomycorrhizal	100	100		0	0	0.00170546	0	0	0	0.0120074	0	0	0.0034865	0	0	0	0	0	0
OTU01163	SH1211341.09FU	UDB03422706	Fungi	Ascomycota	Pezizomycetes	Pezizales	Pyronemataceae	Humaria	Humaria_hemisphaerica	ectomycorrhizal	99	100		0	0.00194884	0.00221565	0.00137615	0	0	0	0.000170875	0.000481734	0	0.000124159	0	0	0	2.39808e-05	0.000292464
OTU01939	SH1313260.09FU	UDB0385635	Fungi	Ascomycota	Pezizomycetes	Pezizales	Pyronemataceae	Humaria	Humaria_sp	ectomycorrhizal	99.5	100		0	1.43297e-05	0	0.000133175	0	7.89416e-05	0	0.000702487	0.000822963	2.08773e-05	0.00140714	0.00169256	0.00248501	0	0.00028777	0.000227472
OTU01142	SH1125072.09FU	UDB03468082	Fungi	Ascomycota	Leotiomycetes	Helotiales	Hyaloscyphaceae	Hyaloscypha	Hyaloscypha_sp	ectomycorrhizal	99.3	97.9		0	0.00154761	0	2.95946e-05	3.12539e-05	6.31532e-05	0	0	0.0103573	0	0.000289705	0	0.00113991	0.000605648	0	0
OTU00045	SH1075484.09FU	KT220259	Fungi	Ascomycota	Leotiomycetes	Helotiales	Leotiaceae	Leotia	Leotia_sp	ectomycorrhizal	99.4	100		0	0.0675217	0	0	0	0	0	0	0.00120434	0.000605441	0.000186239	0	4.55965e-05	0	0	0
OTU01072	SH0990704.09FU	KX664700	Fungi	Ascomycota	Dothideomycetes	Mytilinidales	Gloniaceae	Cenococcum	Cenococcum_sp	ectomycorrhizal	97.3	100		4.78623e-05	0.000214946	0	0.000192365	0	0	0.000114046	0.000379723	0.00395424	0	0.000413864	0	0	0.000328059	0.00796163	0
OTU00817	SH0962127.09FU	AJ969625_refs	Fungi	Ascomycota	Pezizomycetes	Pezizales	Tuberaceae	Tuber	Tuber_puberulum	ectomycorrhizal	100	100		0	0.000802465	0.000204073	0	0	0.00028419	0.000472474	0	0	0.00296457	0.000682876	0.000347192	0	0.00688924	0	3.2496e-05
OTU00058	SH1075485.09FU	MW374211	Fungi	Ascomycota	Leotiomycetes	Helotiales	Leotiaceae	Leotia	Leotia_lubrica	ectomycorrhizal	98.1	100		0	0.000128968	0	0	0	0	0	0	0.00168607	0	0.00678738	0	0	0	2.39808e-05	0
OTU00480	SH1114144.09FU	UDB011527_refs	Fungi	Ascomycota	Pezizomycetes	Pezizales	Pyronemataceae	Otidea	Otidea_onotica	ectomycorrhizal	100	100		0	0.000157627	0	0	0	0	0	0	0	0	0.0305639	0	0	0	0	0
OTU01652	SH1211289.09FU	UDB015480_refs	Fungi	Ascomycota	Pezizomycetes	Pezizales	Pyronemataceae	Humaria	Humaria_hemisphaerica	ectomycorrhizal	97.1	100		0	1.43297e-05	0	0	0	0.000173671	0	0.000360737	0	0	8.27729e-05	0.000520788	0.00148189	0.000100941	0	0
OTU00833	SH1125088.09FU	UDB03465695	Fungi	Ascomycota	Leotiomycetes	Helotiales	Hyaloscyphaceae	Hyaloscypha	Hyaloscypha_sp	ectomycorrhizal	98.6	100		0	5.73189e-05	0	0	0	6.31532e-05	4.88767e-05	0	6.02168e-05	0.000208773	0.00198655	0	4.55965e-05	0	0	0
OTU00335	SH1277512.09FU	UDB03460870	Fungi	Ascomycota	Leotiomycetes	Helotiales	Hyaloscyphaceae	Hyaloscypha	Hyaloscypha_sp	ectomycorrhizal	100	100		0	2.86595e-05	0	0	0	0	0	0	0.00102369	0	2.06932e-05	0	0.000227983	0.000454236	0.000167866	0
OTU00120	SH1278204.09FU	UDB03341778	Fungi	Ascomycota	Pezizomycetes	Pezizales	Helvellaceae	Helvella	Helvella_sp	ectomycorrhizal	100	98.4		0	0.0573332	0	0	0	0	0	0	0	0	0.000538024	0	0	0	0	0
OTU00768	SH1217605.09FU	UDB0782559	Fungi	Ascomycota	Pezizomycetes	Pezizales	Tuberaceae	Tuber	Tuber_sp	ectomycorrhizal	99.4	93.2		0	0	0	0	0	6.31532e-05	0	0	0	0	0	0	0.00123111	0.000201883	0	0
OTU00180	SH3475970.09FU	KP123614_refs	Fungi	Basidiomycota	Agaricomycetes	Thelephorales	Thelephoraceae	Tomentella	Tomentella_sp	ectomycorrhizal	100	97.2		1.19656e-05	0.0112202	0	0.000769458	1.5627e-05	0.00329976	0.00949836	0.00049364	0.00660377	0.0168688	0.0358614	0	0.0199941	0.015116	0.00848921	0.00581679
OTU00301	SH1187877.09FU	UDB014125_refs	Fungi	Basidiomycota	Agaricomycetes	Atheliales	Byssocorticiaceae	Byssocorticium	Byssocorticium_atrovirens	ectomycorrhizal	100	100		0	0.00874113	0	0	0	0.00453125	0.00179214	0	0.00110397	0.00434247	0.0127884	0	0.0113307	0.0111288	0	0.00841647
OTU00165	SH1173802.09FU	UDB0744806	Fungi	Basidiomycota	Agaricomycetes	Agaricales	Hydnangiaceae	Laccaria	Laccaria_sp	ectomycorrhizal	100	100		0	0.0163645	0	1.47973e-05	0	0	0.0387918	0	0.00283019	0.017015	0.00209002	0	0.00280419	0.000353294	0.00625899	0
OTU00388	SH0923637.09FU	UDB06112353	Fungi	Basidiomycota	Agaricomycetes	Thelephorales	Thelephoraceae	Tomentella	Tomentella_sp	ectomycorrhizal	99.1	99.5		0	0.00243605	0.000845444	0.00371412	0	1.57883e-05	1.62922e-05	0.00639833	0.0357487	2.08773e-05	0.00569064	2.16995e-05	0.000775141	5.04706e-05	0.00592326	0.00178728
OTU00063	SH1067029.09FU	UDB05956981	Fungi	Basidiomycota	Agaricomycetes	Russulales	Russulaceae	Russula	Russula_cascadensis	ectomycorrhizal	98.2	100		0	0.0363975	0.00013119	0	0	0.000110518	8.14611e-05	0.00201253	4.01445e-05	0	0.0541749	0.000282094	0.0155256	0.0104727	7.19424e-05	0.0342833
OTU00240	SH1296179.09FU	JN887990_refs	Fungi	Basidiomycota	Agaricomycetes	Sebacinales	Sebacinaceae	Sebacina	Sebacina_sp	ectomycorrhizal	99.5	100		0	0.000716486	2.91532e-05	0.00566736	0	0	0	0.0133473	0.0442995	0	0.00552509	0	0	0	0.0114388	0.00185227
OTU00022	SH1279313.09FU	AY463485_refs	Fungi	Basidiomycota	Agaricomycetes	Agaricales	Hygrophoraceae	Hygrophorus	Hygrophorus_eburneus	ectomycorrhizal	100	100		0	0.00640539	0	0	0	0	0.00202023	0.000683501	0.0125652	0	0.0142783	0	0.0039669	0.00037853	0.000911271	0.00952133
OTU00050	SH1099314.09FU	UDB06049184	Fungi	Basidiomycota	Agaricomycetes	Russulales	Russulaceae	Russula	Russula_cyanoxantha	ectomycorrhizal	99.5	100		5.98279e-05	0.0612309	0	0	0	0	0.0124798	0	0.00417503	0.0507735	0.00250388	0	0	0	0.000671463	6.4992e-05
OTU00032	SH1073612.09FU	UDB002327_refs	Fungi	Basidiomycota	Agaricomycetes	Agaricales	Amanitaceae	Amanita	Amanita_groenlandica	ectomycorrhizal	99.4	100		0	0.0283299	0	0	0	0	1.62922e-05	0.000132903	0.0102168	0	0.122297	0	0	0	0	0.044747
OTU00088	SH0919632.09FU	UDB04646329	Fungi	Basidiomycota	Agaricomycetes	Atheliales	Pilodermataceae	Piloderma	Piloderma_sp	ectomycorrhizal	99.5	100		0	0.0512431	0	0	0	0	0	0	0.00132477	0	0.0365235	0	0	0	0.0132374	0.000259968
OTU00234	SH0937731.09FU	UDB04644998	Fungi	Basidiomycota	Agaricomycetes	Atheliales	Pilodermataceae	Piloderma	Piloderma_sp	ectomycorrhizal	99.5	100		0	0	0	0	0	0.00394708	0	0.00282893	0.000582096	0	0	0	0.00234822	0.132056	0.000767386	0
OTU00212	SH1200589.09FU	UDB06247895	Fungi	Basidiomycota	Agaricomycetes	Russulales	Russulaceae	Russula	Russula_romellii	ectomycorrhizal	98.7	100		0	0.0477896	0	0	0	0	0	0	0.0110799	0	0.0329643	0	0	0	0.00335731	0
OTU00258	SH1188212.09FU	UDB04591630	Fungi	Basidiomycota	Agaricomycetes	Atheliales	Pilodermataceae	Piloderma	Piloderma_sp	ectomycorrhizal	96.9	100		0	0.0196747	0	0	0	0.00018946	0	0	0.0447611	0	0.0242732	0	0	0.000529942	0	0.0124785
OTU00175	SH1188166.09FU	UDB04596675	Fungi	Basidiomycota	Agaricomycetes	Atheliales	Pilodermataceae	Piloderma	Piloderma_sp	ectomycorrhizal	98.9	100		0	0.00818227	0	0	0	4.73649e-05	0.00772251	0.000512626	0.00560016	0	0.0134713	0	0.000410369	7.5706e-05	7.19424e-05	0
OTU00337	SH0925925.09FU	UDB05655420	Fungi	Basidiomycota	Agaricomycetes	Thelephorales	Thelephoraceae	Tomentella	Tomentella_sp	ectomycorrhizal	100	100		0	0.0109193	1.45766e-05	0	0	0	0	0.000132903	0.00196708	0	0.00506984	0	0	0	0.00115108	9.74881e-05
OTU01381	SH0927843.09FU	UDB06108130	Fungi	Basidiomycota	Agaricomycetes	Thelephorales	Thelephoraceae	Tomentella	Tomentella_sp	ectomycorrhizal	99.1	100		0.00029914	0	0	1.47973e-05	0.000328166	0.00341028	0.000456182	7.59446e-05	2.00723e-05	0.00200422	0	0.004405	0.00161868	0.000555177	4.79616e-05	0
OTU01199	SH0923746.09FU	UDB05889224	Fungi	Basidiomycota	Agaricomycetes	Thelephorales	Thelephoraceae	Tomentella	Tomentella_sp	ectomycorrhizal	98.2	100		0	0	0	0	0	0.00221036	0	0	0	2.08773e-05	0	0.00143217	0.00248501	0.00441618	0	0
OTU00131	SH1077411.09FU	UDB016035_refs	Fungi	Basidiomycota	Agaricomycetes	Russulales	Russulaceae	Russula	Russula_virescens	ectomycorrhizal	99.6	100		0	0.07536	0	0	0	3.15766e-05	0	0	0	0	0.145825	0	0.00091193	0.0279607	0	0
OTU00303	SH1310311.09FU	UDB005437_refs	Fungi	Basidiomycota	Agaricomycetes	Sebacinales	Sebacinaceae	Sebacina	Sebacina_sp	ectomycorrhizal	100	100		0	0	0	0	1.5627e-05	0.0138779	0	0	0	0	0	0.0291207	0.00900531	0.000403765	0	0
OTU00385	SH1176156.09FU	MF152854_refs	Fungi	Basidiomycota	Agaricomycetes	Russulales	Russulaceae	Lactarius	Lactarius_albidocinereus	ectomycorrhizal	99.6	100		0	0.019732	0	0	0	0	0.000244383	0	0	0	0.0125608	0	0	0	0	0.0154681
OTU00469	SH1150223.09FU	UDB000306_refs	Fungi	Basidiomycota	Agaricomycetes	Russulales	Russulaceae	Lactarius	Lactarius_pallidus	ectomycorrhizal	100	100		0	0.0010604	0	0	0	0	0	0.000208848	0.0228222	2.08773e-05	0.00889809	0	0.000205184	7.5706e-05	0	3.2496e-05
OTU00508	SH0925029.09FU	UDB05647879	Fungi	Basidiomycota	Agaricomycetes	Thelephorales	Thelephoraceae	Tomentella	Tomentella_sp	ectomycorrhizal	98.6	100		0	0	0	4.43918e-05	0	0	1.62922e-05	1.89861e-05	0.0130068	0.00258878	0	0	0.00875453	2.52353e-05	0	0
OTU00605	SH0917649.09FU	AM882971_refs	Fungi	Basidiomycota	Agaricomycetes	Agaricales	Inocybaceae	Inocybe	Inocybe_minimispora	ectomycorrhizal	100	100		0	0.0044852	0	0	0	0	0.00151518	0	0.000381373	4.17545e-05	0.00612519	0	0	0	0.000911271	0
OTU01333	SH1181916.09FU	UDB000112_refs	Fungi	Basidiomycota	Agaricomycetes	Russulales	Russulaceae	Russula	Russula_nobilis	ectomycorrhizal	99.6	100		0	8.59784e-05	0	0	0	0.000410496	0	5.69584e-05	0.0036933	0	0.000972581	0	0.00216583	0.00958942	0	0
OTU00937	SH0926142.09FU	UDB05591629	Fungi	Basidiomycota	Agaricomycetes	Thelephorales	Thelephoraceae	Tomentella	Tomentella_sp	ectomycorrhizal	100	100		0	0	0	0	0	0.00869936	0	0	0	0	0	2.16995e-05	0.00155028	0.001287	0	0
OTU00986	SH0922466.09FU	UDB06138797	Fungi	Basidiomycota	Agaricomycetes	Thelephorales	Thelephoraceae	Tomentella	Tomentella_sp	ectomycorrhizal	99.1	100		0	0.000343913	0	0	0	0.000505226	0	0.000569584	0.00150542	0	0	0	0.00109432	0.000529942	0.00832134	0
OTU00821	SH1285107.09FU	UDB0784049	Fungi	Basidiomycota	Agaricomycetes	Agaricales	Cortinariaceae	Cortinarius	Cortinarius_sp	ectomycorrhizal	100	100		1.19656e-05	0.0035681	0	0	0	7.89416e-05	0	0	0	2.08773e-05	0.00262804	0	0.00289538	0.000908471	0	0
OTU00887	SH1139505.09FU	UDB0313960	Fungi	Basidiomycota	Agaricomycetes	Thelephorales	Thelephoraceae	Tomentella	Tomentella_subclavigera	ectomycorrhizal	99.5	100		0	2.86595e-05	0.00104952	0	0	0.000110518	0	0	0	0	0.000662183	0.00297283	0.000182386	0	0	0.00519936
OTU02119	SH1150287.09FU	AY606944_refs	Fungi	Basidiomycota	Agaricomycetes	Russulales	Russulaceae	Lactarius	Lactarius_blennius	ectomycorrhizal	100	100		0	0.000157627	0.000772561	0.000147973	0	1.57883e-05	0	0.00129106	0.00226817	0	2.06932e-05	0	0	0	0.00254197	0.00016248
OTU01746	SH1140451.09FU	UDB05768126	Fungi	Basidiomycota	Agaricomycetes	Thelephorales	Thelephoraceae	Tomentella	Tomentella_badia	ectomycorrhizal	99.5	100		0	0.000487211	0	0	0	0	0	0	0.00182658	0	0.00322814	0	0	0	0.00155875	0
OTU00627	SH0917667.09FU	UDB03628110	Fungi	Basidiomycota	Agaricomycetes	Agaricales	Inocybaceae	Inocybe	Inocybe_sp	ectomycorrhizal	100	97.7		0	0	0	8.87837e-05	0	0.000347343	1.62922e-05	0.00049364	0.0340225	0	0	0	0.00312336	0.000353294	0.0140288	0
OTU00031	SH1151784.09FU	UDB04267227	Fungi	Basidiomycota	Agaricomycetes	Agaricales	Cortinariaceae	Cortinarius	Cortinarius_sp	ectomycorrhizal	97.2	100		0	0	0	0	0	0	0	0	0	0	0	0	0.273853	0.152977	0	0
OTU00053	SH1192490.09FU	UDB015544_refs	Fungi	Basidiomycota	Agaricomycetes	Agaricales	Amanitaceae	Amanita	Amanita_rubescens	ectomycorrhizal	99.5	100		0	0	0	0	0	0.000315766	0	1.89861e-05	0	0	0	0	0.102478	0.136599	0	0
OTU00052	SH1186451.09FU	UDB000396_refs	Fungi	Basidiomycota	Agaricomycetes	Russulales	Russulaceae	Lactifluus	Lactifluus_vellereus	ectomycorrhizal	100	100		0	0	0	0	0	0	0	0	0.0864914	0	0	0	0	0	0.0985851	0
OTU00111	SH1176838.09FU	UDB05891252	Fungi	Basidiomycota	Agaricomycetes	Russulales	Russulaceae	Russula	Russula_sp	ectomycorrhizal	99.2	100		0	0	0	0	4.68809e-05	0	0.105443	0	0	0.0303347	2.06932e-05	0	0	0	0	6.4992e-05
OTU00265	SH1193624.09FU	AM087246_refs	Fungi	Basidiomycota	Agaricomycetes	Cantharellales	Hydnaceae	Hydnum	Hydnum_sp	ectomycorrhizal	99.1	100		0	0	0	0	0	0	0	5.69584e-05	0.0163589	0	0	0	0	0	0.122902	0
OTU00274	SH1850097.09FU	MN648955_refs	Fungi	Basidiomycota	Agaricomycetes	Russulales	Russulaceae	Russula	Russula_cremicolor	ectomycorrhizal	96.5	100		0	0	0	4.43918e-05	0	0	0	0	0.0262344	0	0	0	0	0	0.077458	0
OTU00272	SH1200590.09FU	UDB06056154	Fungi	Basidiomycota	Agaricomycetes	Russulales	Russulaceae	Russula	Russula_romellii	ectomycorrhizal	98.7	100		0	0.0378448	0	0	0	0	0	0	0	0	0.0230729	0	0	0	0	0
OTU00329	SH1170030.09FU	UDB01976710	Fungi	Basidiomycota	Agaricomycetes	Agaricales	Inocybaceae	Inocybe	Inocybe_sp	ectomycorrhizal	100	100		0	0	0	0	0	0	0	0	0.00748695	0	0	0	0	0	0.0585132	0
OTU00427	SH1273041.09FU	UDB03580421	Fungi	Basidiomycota	Agaricomycetes	Hysterangiales	Hysterangiaceae	Hysterangium	Hysterangium_thwaitesii	ectomycorrhizal	100	100		0	0	0	0	0	0	0	0	0	0	0	0	0.0467592	0.00898377	0	0
OTU00357	SH1282587.09FU	MT935029_refs	Fungi	Basidiomycota	Agaricomycetes	Agaricales	Cortinariaceae	Cortinarius	Cortinarius_epipurrus	ectomycorrhizal	99.5	100		0	0	0	0	0	0.00435757	0	0	0	0	0	0	0.0438411	0.000126177	0	0
OTU00732	SH1195351.09FU	UDB05770107	Fungi	Basidiomycota	Agaricomycetes	Russulales	Russulaceae	Russula	Russula_sp	ectomycorrhizal	98.2	100		0	0	0	0	0	0.000110518	0	0	0	0	0	0.000282094	0.0140893	0.00933707	4.79616e-05	0
OTU01309	SH1180653.09FU	UDB05781045	Fungi	Basidiomycota	Agaricomycetes	Russulales	Russulaceae	Russula	Russula_vinosopurpurea	ectomycorrhizal	99.6	100		0	0	0	2.95946e-05	0	0	0	0.000227834	0.00756724	0	0	0	0	0	0.0140528	0
OTU00971	SH0924310.09FU	UDB000271_refs	Fungi	Basidiomycota	Agaricomycetes	Thelephorales	Thelephoraceae	Tomentella	Tomentella_punicea	ectomycorrhizal	100	100		4.78623e-05	2.86595e-05	0	0.00253033	0	0.00083678	0	0.000740459	0.00782818	0.000396668	0	0	9.1193e-05	2.52353e-05	0.000119904	0
OTU00913	SH1282460.09FU	MT935404_refs	Fungi	Basidiomycota	Agaricomycetes	Agaricales	Cortinariaceae	Cortinarius	Cortinarius_russulaespermus	ectomycorrhizal	100	100		0	0	0	0	0	0.00623638	0	0.000626543	0.00401445	0	0	0	2.27983e-05	0.000100941	0	0
OTU01047	SH1165975.09FU	UDB011149_refs	Fungi	Basidiomycota	Agaricomycetes	Agaricales	Amanitaceae	Amanita	Amanita_pantherina	ectomycorrhizal	98.7	100		0	0	0	0	0	0.000947299	0	0	0	0	0	0	0.00604154	0.00413859	0	0
OTU00476	SH1232010.09FU	FR852347_refs	Fungi	Basidiomycota	Agaricomycetes	Sebacinales	Sebacinaceae	Sebacina	Sebacina_sp	ectomycorrhizal	99	100		0	0.000128968	2.91532e-05	0	0	0	0.00542531	0	0	0.00177457	0	0	0	0	0	0
OTU01215	SH1155460.09FU	UDB06110635	Fungi	Basidiomycota	Agaricomycetes	Thelephorales	Thelephoraceae	Tomentella	Tomentella_sp	ectomycorrhizal	99.5	100		0	0	0	0	0	7.89416e-05	0	0	0.00264954	0	0	0	0.00556278	0	4.79616e-05	0
OTU01524	SH1174636.09FU	UDB015171_refs	Fungi	Basidiomycota	Agaricomycetes	Agaricales	Amanitaceae	Amanita	Amanita_phalloides	ectomycorrhizal	100	100		0	0	0	0	0	0	0.00192248	0	0	0.004593	0	0	0	0	0	0
OTU01464	SH0926395.09FU	UDB06108444	Fungi	Basidiomycota	Agaricomycetes	Thelephorales	Thelephoraceae	Tomentella	Tomentella_sp	ectomycorrhizal	100	100		0	0	0	0.000710269	0	0	0	0.00248718	0.00182658	0	0	0.000585887	0	0	0.000911271	0
OTU01463	SH1141532.09FU	UDB05647955	Fungi	Basidiomycota	Agaricomycetes	Thelephorales	Thelephoraceae	Tomentella	Tomentella_sp	ectomycorrhizal	99.5	100		0	0.00339615	0.00118071	0	0	0	0	0	4.01445e-05	0	8.27729e-05	0	0	0	0	0
OTU01574	SH1157498.09FU	UDB06265661	Fungi	Basidiomycota	Agaricomycetes	Thelephorales	Thelephoraceae	Tomentella	Tomentella_sp	ectomycorrhizal	100	100		2.39312e-05	0	0	0	0.00226591	0	0.00219945	0	0	0.000208773	0	0	0	0	0	0
OTU01353	SH0926289.09FU	UDB05526387	Fungi	Basidiomycota	Agaricomycetes	Thelephorales	Thelephoraceae	Thelephora	Thelephora_sp	ectomycorrhizal	99.5	100		0	0.00285162	0	0	0	0	0	0	0	0	0.00190378	0	0	0	0	0
OTU02459	SH1250998.09FU	UDB002546_refs	Fungi	Basidiomycota	Agaricomycetes	Russulales	Russulaceae	Russula	Russula_roseoaurantia	ectomycorrhizal	99.6	100		0	0	0	0	0	1.57883e-05	0	0.00153788	0.00399438	0	0	0	0.000159588	0	0	0
OTU02922	SH1221895.09FU	GU327497	Fungi	Basidiomycota	Agaricomycetes	Russulales	Russulaceae	Russula	Russula_emeticicolor	ectomycorrhizal	100	100		0	0	0	0	0	0	0	0	0.00287033	0	0	0	0	0	0.00107914	0
OTU02024	SH1140240.09FU	UDB06114655	Fungi	Basidiomycota	Agaricomycetes	Thelephorales	Thelephoraceae	Tomentella	Tomentella_sp	ectomycorrhizal	100	100		0	0.000372573	0.0013702	0	0	0	0	0	0	0	0.00103466	0	0	0	0	0.000389952
OTU00541	SH1295961.09FU	FR852366_refs	Fungi	Basidiomycota	Agaricomycetes	Sebacinales	Sebacinaceae	Sebacina	Sebacina_sp	ectomycorrhizal	99.5	100		0	0	0	0	0	0.00138937	0	0	0	0	0	0.00162746	0.000182386	0.000126177	0	0
OTU00190	SH0915543.09FU	UDB04644128	Fungi	Basidiomycota	Agaricomycetes	Atheliales	Pilodermataceae	Piloderma	Piloderma_sp	ectomycorrhizal	99.5	100		0	0	0	0	0	0	0.00014663	0	0	0.04117	0	0	0	0	0	0
OTU00638	SH2056162.09FU	MT934884_refs_singleton	Fungi	Basidiomycota	Agaricomycetes	Agaricales	Cortinariaceae	Cortinarius	Cortinarius_argyronotus	ectomycorrhizal	100	100		0	0	0	0	0	0	0	0	0	0	0	0	0	0.0278598	0	0
OTU01173	SH1202368.09FU	UDB03738290	Fungi	Basidiomycota	Agaricomycetes	Cantharellales	Hydnaceae	Clavulina	Clavulina_rugosa	ectomycorrhizal	98.8	100		0	0.0095436	7.28831e-05	0	0	0	0	0	0	0	0.000869115	0	0	0	0	0
OTU01195	SH1296480.09FU	KX886150	Fungi	Basidiomycota	Agaricomycetes	Sebacinales	Sebacinaceae	Sebacina	Sebacina_sp	ectomycorrhizal	99.5	100		0	0	0	0	0	0	0	1.89861e-05	0	0	0	0	9.1193e-05	0.0109017	0	0
OTU00204	SH1306251.09FU	UDB007962_refs	Fungi	Basidiomycota	Agaricomycetes	Sebacinales	Sebacinaceae	Helvellosebacina	Helvellosebacina_sp	ectomycorrhizal	100	100		0	0.000186286	0.000699678	0	0	0	0	0	0	0	0	0	0	0	0	0.00994378
OTU00443	SH1163370.09FU	UDB0635037	Fungi	Basidiomycota	Agaricomycetes	Sebacinales	Sebacinaceae	Sebacina	Sebacina_sp	ectomycorrhizal	99	100		0	0	0	0.000133175	0	0	0	0	0.00648334	0	0	0	0	0	0.000119904	0
OTU01925	SH0879006.09FU	UDB03582691	Fungi	Basidiomycota	Agaricomycetes	Hysterangiales	Hysterangiaceae	Hysterangium	Hysterangium_sp	ectomycorrhizal	99	100		0	0	0	0	0	0	0	0.00599962	4.01445e-05	0	0	0	0	0	0.000311751	3.2496e-05
OTU01561	SH1139970.09FU	UDB003327_refs	Fungi	Basidiomycota	Agaricomycetes	Thelephorales	Thelephoraceae	Tomentella	Tomentella_coerulea	ectomycorrhizal	100	100		0	0	0	7.39864e-05	0	0	0	0.000341751	0.00473705	0	0	0	0	0	0	0
OTU00866	SH1141934.09FU	UDB05719712	Fungi	Basidiomycota	Agaricomycetes	Thelephorales	Thelephoraceae	Tomentella	Tomentella_sp	ectomycorrhizal	100	100		0	0.000687827	0	0	0	0.000663109	0	0	0	0	4.13864e-05	0.000173596	0.00273579	0.000403765	0	0
OTU01868	SH1284752.09FU	KJ206486_refs	Fungi	Basidiomycota	Agaricomycetes	Agaricales	Cortinariaceae	Cortinarius	Cortinarius_nolaneiformis	ectomycorrhizal	100	100		0	0	0	0	0	0	0	0	0	2.08773e-05	0	0	0	0.00534989	0	0
OTU01923	SH1257897.09FU	UDB06260470	Fungi	Basidiomycota	Agaricomycetes	Gomphales	Gomphaceae	Ramaria	Ramaria_stricta	ectomycorrhizal	99.1	100		0	0	0.000116613	0.000133175	0	0.000820992	0	3.79723e-05	0	0	2.06932e-05	0.000108498	0.000182386	0	0	0.004062
OTU01111	SH0926055.09FU	UDB05761260	Fungi	Basidiomycota	Agaricomycetes	Thelephorales	Thelephoraceae	Tomentella	Tomentella_punicea	ectomycorrhizal	100	100		0	0	0	0	0	7.89416e-05	1.62922e-05	1.89861e-05	0	0.000208773	2.06932e-05	0.00314643	0.000706746	2.52353e-05	0	0
OTU01328	SH1170163.09FU	UDB0126843_refs	Fungi	Basidiomycota	Agaricomycetes	Agaricales	Inocybaceae	Inocybe	Inocybe_clandestina	ectomycorrhizal	100	100		1.19656e-05	0.00116071	0	0	0	0	0.000993825	0	0	0	0	0	0	0	0	0
OTU02846	SH0909175.09FU	DQ990858_refs	Fungi	Basidiomycota	Agaricomycetes	Thelephorales	Thelephoraceae	Polyozellus	Polyozellus_rotundisporus	ectomycorrhizal	100	100		0	2.86595e-05	4.37299e-05	0	0	0	0.00179214	0	0	0	4.13864e-05	0	6.83948e-05	0	0	0.000617424
OTU01962	SH1310343.09FU	UDB005064_refs	Fungi	Basidiomycota	Agaricomycetes	Sebacinales	Sebacinaceae	Sebacina	Sebacina_sp	ectomycorrhizal	100	100		0	0	0	7.39864e-05	0	0	0	0.00148092	0.000863107	0	0	0	0	0	0	0
OTU02530	SH1162632.09FU	UDB03289982	Fungi	Basidiomycota	Agaricomycetes	Agaricales	Hymenogastraceae	Hebeloma	Hebeloma_sp	ectomycorrhizal	99.1	100		0	0	0	0	0	0.000299978	0	0	0	0	0	0.000802882	0.00141349	0.000151412	0	0
OTU02263	SH1048553.09FU	UDB011584_refs	Fungi	Basidiomycota	Agaricomycetes	Agaricales	Tricholomataceae	Tricholoma	Tricholoma_sulphureum	ectomycorrhizal	99.5	100		0	0.000458551	0	0	0	0	0	0	0	0	0.00165546	0	2.27983e-05	5.04706e-05	0	0
OTU02606	SH0925766.09FU	UDB06111933	Fungi	Basidiomycota	Agaricomycetes	Thelephorales	Thelephoraceae	Tomentella	Tomentella_sp	ectomycorrhizal	99.1	100		0	0	0	0	0	7.89416e-05	0	0	0	0	0	0.00236525	2.27983e-05	0	0	0
OTU02878	SH1233152.09FU	UDB06292058	Fungi	Basidiomycota	Agaricomycetes	Thelephorales	Thelephoraceae	Tomentellopsis	Tomentellopsis_sp	ectomycorrhizal	99.6	100		1.19656e-05	0	0	0	0	0	0.00087978	0	0	0.00119	0	0	0	0	0	0
OTU03890	SH1209101.09FU	AM882849_refs	Fungi	Basidiomycota	Agaricomycetes	Agaricales	Inocybaceae	Inocybe	Inocybe_cincinnata	ectomycorrhizal	98.5	100		0	0.000372573	0	0	0	0	0	0	2.00723e-05	0.00146141	0.000186239	0	0	0	0	0
OTU03977	SH1259502.09FU	UDB03582337	Fungi	Basidiomycota	Agaricomycetes	Hysterangiales	Hysterangiaceae	Hysterangium	Hysterangium_nephriticum	ectomycorrhizal	98.3	100		0	1.43297e-05	0	0	0	0	0	0	0.00200723	0	2.06932e-05	0	0	0	0	0
OTU04380	SH1202181.09FU	UDB03677566	Fungi	Basidiomycota	Agaricomycetes	Cantharellales	Hydnaceae	Clavulina	Clavulina_sp	ectomycorrhizal	94.5	100		0	0.00130401	0	0	0	0	0	0	0	0	0.000144853	0	0	0	0	0
OTU01271	SH1014826.09FU	AM882934_refs	Fungi	Basidiomycota	Agaricomycetes	Agaricales	Inocybaceae	Inocybe	Inocybe_hirtella	ectomycorrhizal	100	100		0	0	0	0	0	0	3.25844e-05	7.59446e-05	0	8.35091e-05	0.00167615	0	0	0.000100941	4.79616e-05	0
OTU02631	SH1156316.09FU	UDB05648300	Fungi	Basidiomycota	Agaricomycetes	Thelephorales	Thelephoraceae	Tomentella	Tomentella_sp	ectomycorrhizal	99.5	100		0	0	0	0	0	0	0	3.79723e-05	0.00188679	0	0	0	0	0	0	0
OTU09976	SH1141300.09FU	UDB0261590	Fungi	Basidiomycota	Agaricomycetes	Thelephorales	Thelephoraceae	Tomentella	Tomentella_sp	ectomycorrhizal	99.1	100		0	0	0	0	0	0	0	0	0.00136491	0	0	0	0	0	0.00059952	0
OTU02824	SH1283053.09FU	UDB04419101	Fungi	Basidiomycota	Agaricomycetes	Agaricales	Cortinariaceae	Cortinarius	Cortinarius_sp	ectomycorrhizal	96.3	100		0	0	0	0	0	0	0	0	0.000260939	0	0	0	0.000205184	0	0.00155875	0
OTU00688	SH1312455.09FU	UDB097502	Fungi	Basidiomycota	Agaricomycetes	Cantharellales	Hydnaceae	Clavulina	Clavulina_sp	ectomycorrhizal	99.6	100		0	0	0	0	0	0	0	0.000113917	0.00156564	0	0	0	0	0	0	0
OTU03593	SH0919716.09FU	KJ399934_refs	Fungi	Basidiomycota	Agaricomycetes	Agaricales	Inocybaceae	Inocybe	Inocybe_subbrunnea	ectomycorrhizal	100	100		0	0	0.000116613	0	0	0	0	0	0	0	0.00155199	0	0	0	0	0
OTU05443	SH1151784.09FU	UDB04267227	Fungi	Basidiomycota	Agaricomycetes	Agaricales	Cortinariaceae	Cortinarius	Cortinarius_sp	ectomycorrhizal	99.1	100		0	0	0	0	0	0	0	0	0	0	0	0	0.00113991	0.000479471	0	0
OTU04495	SH1186464.09FU	UDB003331_refs	Fungi	Basidiomycota	Agaricomycetes	Russulales	Russulaceae	Lactifluus	Lactifluus_bertillonii	ectomycorrhizal	99.5	100		0	0	0	0	0	0	0	0	0	0	0.00138645	0	0	0	0	0
OTU04700	SH0903084.09FU	UDB007522_refs	Fungi	Basidiomycota	Agaricomycetes	Sebacinales	Sebacinaceae	Sebacina	Sebacina_sp	ectomycorrhizal	100	100		0	0	0	0	0	0	0	0	0	0	0.00105535	0	0	0	0	0
OTU09711	SH0923637.09FU	UDB06112353	Fungi	Basidiomycota	Agaricomycetes	Thelephorales	Thelephoraceae	Tomentella	Tomentella_sp	ectomycorrhizal	98.1	99.5		0	0.000143297	0	0.000192365	0	0	1.62922e-05	0.000664515	0.0036933	0	0.000310398	0	4.55965e-05	0	0.000671463	0
OTU03914	SH1220141.09FU	UDB0782518	Fungi	Basidiomycota	Agaricomycetes	Russulales	Russulaceae	Russula	Russula_integriformis	ectomycorrhizal	99.6	99.2		0	0	0	0	0	0	0	0.000151889	4.01445e-05	0	0	0	0	0	0.00211031	0
OTU02423	SH1205844.09FU	AJ547874_refs	Fungi	Basidiomycota	Agaricomycetes	Cantharellales	Hydnaceae	Hydnum	Hydnum_repandum	ectomycorrhizal	100	99.1		0	0	0	0	0	0	0	1.89861e-05	0.000361301	0	0	0	0	0	0.00270983	0
OTU00618	SH1188137.09FU	UDB04648233	Fungi	Basidiomycota	Agaricomycetes	Atheliales	Pilodermataceae	Piloderma	Piloderma_sp	ectomycorrhizal	99.5	98.9		0	0	0	0	0	0.000505226	0	0.000759446	0.0208752	0	0	0	0.000455965	0	0	0
OTU02179	SH0909560.09FU	UDB017899_refs	Fungi	Basidiomycota	Agaricomycetes	Russulales	Russulaceae	Lactifluus	Lactifluus_glaucescens	ectomycorrhizal	99.2	98.4		0	0	0	0	0	0	0	0	0	0	0	0	0.00209744	0	0	0
OTU00530	SH1152029.09FU	UDB0783573	Fungi	Basidiomycota	Agaricomycetes	Agaricales	Cortinariaceae	Cortinarius	Cortinarius_sp	ectomycorrhizal	99.5	96.6		0	0	0	0	0	0	0	0	0	0	0	0	0.000478763	0.000100941	0.00911271	0
OTU04046	SH0905227.09FU	MF288926	Fungi	Basidiomycota	Agaricomycetes	Gomphales	Gomphaceae	Ramaria	Ramaria_spinulosa	ectomycorrhizal	100	94.8		0	0	0	0	0	0	0	0	0	0	0	0	0.00104872	0.000555177	0	0
OTU00680	SH1065437.09FU	UDB03330925	Fungi	Ascomycota	Leotiomycetes	Helotiales	Leotiaceae	Pezoloma	Pezoloma_sp	ericoid_mycorrhizal	97.9	100		0	0	0	0	0	0	0	0	4.01445e-05	2.08773e-05	0	0	0.00241662	0.00181694	0	0
OTU02256	SH1080662.09FU	UDB04379070	Fungi	Ascomycota	Leotiomycetes	Helotiales	Leotiaceae	Pezoloma	Pezoloma_sp	ericoid_mycorrhizal	99.3	100		0	0	0	0.000266351	0	0.00161041	3.25844e-05	0	0	0	0	2.16995e-05	0.000843536	0	0	0
OTU00950	SH1235089.09FU	UDB06987814	Fungi	Basidiomycota	Agaricomycetes	Sebacinales	Serendipitaceae	Serendipita	Serendipita_sp	ericoid_mycorrhizal	98.5	100		0.000741866	1.43297e-05	0.00234684	0.00520864	0.00092199	0.00249455	9.77533e-05	0.00117714	4.01445e-05	0	2.06932e-05	0.000650985	0	7.5706e-05	0	0.00302213
OTU01536	SH1294597.09FU	UDB06990880	Fungi	Basidiomycota	Agaricomycetes	Sebacinales	Serendipitaceae	Serendipita	Serendipita_sp	ericoid_mycorrhizal	99.5	100		0.00147177	0	0.000145766	0	0.000906363	0	1.62922e-05	0	0	0.00177457	0	0	0	0	0	0.00396451
OTU00983	SH1076093.09FU	UDB01163991	Fungi	Ascomycota	Sordariomycetes	Xylariales	Xylariaceae	Anthostomella	Anthostomella_sp	foliar_endophyte	97.4	99.4		0	0	0.00148682	0.00131696	0.0024378	0.000268401	0.000407305	0	0.000100361	0.00022965	6.20797e-05	0.00737783	0.000547158	0.00113559	7.19424e-05	0.00308712
OTU00358	SH0994498.09FU	JF740262_refs	Fungi	Ascomycota	Dothideomycetes	Pleosporales	Cucurbitariaceae	Pyrenochaetopsis	Pyrenochaetopsis_leptospora	foliar_endophyte	100	100		0.00244098	0	2.91532e-05	1.47973e-05	0.00284411	0	0.000211799	0	0	0.000772459	0	0	0	0	0	0
OTU01315	SH0922304.09FU	UDB04468539	Fungi	Ascomycota	Lecanoromycetes	Ostropales	Stictidaceae	Cryptodiscus	Cryptodiscus_sp	lichen_parasite	98.3	100		0.00178287	0	0.000743408	0.00214561	0.00295349	0.00339449	0.000553935	0.000379723	0	0	4.13864e-05	0.00167086	0	5.04706e-05	0	0.00282715
OTU00574	SH1085044.09FU	UDB04468447	Fungi	Ascomycota	Lecanoromycetes	Ostropales	Stictidaceae	Cryptodiscus	Cryptodiscus_sp	lichen_parasite	100	100		0.00659304	0	0.000903751	0.0027079	9.37617e-05	0.000268401	0	0.00668312	0.000541951	4.17545e-05	0.000103466	0.000216995	0	0	9.59233e-05	0.000714912
OTU03091	SH1146377.09FU	UDB0402915	Fungi	Ascomycota	Lecanoromycetes	Ostropales	Odontotremataceae	Sphaeropezia	Sphaeropezia_sp	lichen_parasite	98	98.1		0	0	0	0	0	0	0	0.00153788	0	0	0	0	0	0	0	0
OTU00586	SH0947537.09FU	UDB05780138	Fungi	Ascomycota	Candelariomycetes	Candelariales	Pycnoraceae	Pycnora	Pycnora_sp	lichenized	98.1	100		0.000251277	5.73189e-05	0.00110782	0.00292986	0.00140643	0.00137358	0.000130338	0.00157585	0	0.00116913	0	0.00950438	9.1193e-05	0	0.000311751	0.00016248
OTU00759	SH0947511.09FU	UDB05779732	Fungi	Ascomycota	Candelariomycetes	Candelariales	Pycnoraceae	Pycnora	Pycnora_sp	lichenized	97.5	100		0.000239312	0	0.00440214	0.00159811	0.00190649	0.000742051	0	0.00083539	0	0.00411282	0	0.00101988	0	0	4.79616e-05	9.74881e-05
OTU00015	SH4360527.09FU	MH861837_refs	Fungi	Ascomycota	Dothideomycetes	Capnodiales	Cladosporiaceae	Cladosporium	Cladosporium_basi-inflatum	litter_saprotroph	100	100		0.0118938	0.00123236	0.0124047	0.00995857	0.0373953	0.00914143	0.00391013	0.00366433	0.000682457	0.00334036	0.000827729	0.0115441	0.000341974	0.00315441	0.00184652	0.0231697
OTU00102	SH1094639.09FU	UDB01761918	Fungi	Ascomycota	Sordariomycetes	Chaetosphaeriales	Chaetosphaeriaceae	Dictyochaeta	Dictyochaeta_sp	litter_saprotroph	99.3	100		0.00245295	8.59784e-05	0.0163404	0.00183486	0.00536005	0.0117149	0.000309552	0.00865768	0.000240867	0.00173281	0.000124159	0.0486286	0.000934729	0.00217024	0.000815348	0.0136158
OTU00083	SH0991626.09FU	UDB07659527	Fungi	Ascomycota	Dothideomycetes	Venturiales	Venturiaceae	Sympodiella	Sympodiella_sp	litter_saprotroph	98.6	100		0.00831608	4.29892e-05	0.00642829	0.0214708	0.0140955	0.0150147	0.000195507	0.0245301	4.01445e-05	0.00204597	4.13864e-05	0.00839771	0	0.000100941	0.000479616	0.0073766
OTU00168	SH0952505.09FU	UDB0959605	Fungi	Ascomycota	Leotiomycetes	Helotiales	Leotiaceae	Alatospora	Alatospora_sp	litter_saprotroph	100	100		0.00454692	0.000143297	0.00625337	0.00476472	0.0118765	0.00609429	0.000570228	0.00355041	4.01445e-05	0.00119	4.13864e-05	0.00325493	4.55965e-05	5.04706e-05	0.000863309	0.00740909
OTU00373	SH0915139.09FU	UDB07374748	Fungi	Ascomycota	Leotiomycetes	Helotiales	Tricladiaceae	Spirosphaera	Spirosphaera_sp	litter_saprotroph	100	100		0.00123246	2.86595e-05	0.00234684	0.00679195	0.00396925	0.00378919	1.62922e-05	0.00470856	0	6.26318e-05	0	0.00542488	0	0	0.00028777	0.00211224
OTU00383	SH0956788.09FU	UDB0960304	Fungi	Ascomycota	Leotiomycetes	Helotiales	Leotiaceae	Alatospora	Alatospora_sp	litter_saprotroph	96.6	100		0.00125639	0	0.00220107	0.00963303	0.00904801	0.00562064	0	0.00269603	0	0	0	0.00538148	0	0	0	0.000714912
OTU00464	SH0985566.09FU	UDB03981527	Fungi	Ascomycota	Dothideomycetes	Pleosporales	Pleomassariaceae	Colispora	Colispora_sp	litter_saprotroph	100	100		0.00430761	0	0.00240514	0.00353655	0.00462558	0.00375762	4.88767e-05	0.00210746	0	6.26318e-05	0	0.00210485	0	0	0	0.000682416
OTU00203	SH0978827.09FU	UDB0256791	Fungi	Ascomycota	Leotiomycetes	Helotiales	Helotiaceae	Crocicreas	Crocicreas_epicalamia	litter_saprotroph	97.3	100		0.000670073	0	0.00255091	0.00519384	0.00106263	0.0110992	0	0.000778432	4.01445e-05	4.17545e-05	0	0.0674204	0	0	0	0.00129984
OTU00330	SH0976179.09FU	UDB01851699	Fungi	Ascomycota	Leotiomycetes	Helotiales	Helotiales_fam_Incertae_sedis	Chalara	Chalara_aurea	litter_saprotroph	99.3	100		3.58968e-05	0	0.000378992	0.0174904	0.00314102	0.00241561	0	0.00180368	4.01445e-05	4.17545e-05	0	0.00987327	0	0	0.000215827	0.00016248
OTU00552	SH0978787.09FU	FR667224_refs	Fungi	Ascomycota	Leotiomycetes	Helotiales	Helotiales_fam_Incertae_sedis	Chalara	Chalara_pseudoaffinis	litter_saprotroph	97.9	100		0.000323071	0	0.00126817	0.00821249	0.00281285	0.000442073	8.14611e-05	0.002734	0	0.000208773	0	0.00240865	2.27983e-05	2.52353e-05	0.000311751	0.000227472
OTU00241	SH1047000.09FU	UDB02242886	Fungi	Ascomycota	Sordariomycetes	Hypocreales	Niessliaceae	Niesslia	Niesslia_sp	litter_saprotroph	99.4	100		4.78623e-05	0	0.0323893	0.000517905	0.00337542	0.000331555	0	1.89861e-05	0	0	0	0.00575037	0	0	0	0.00253469
OTU00921	SH1022634.09FU	UDB03296764	Fungi	Ascomycota	Leotiomycetes	Helotiales	Helotiaceae	Helicodendron	Helicodendron_sp	litter_saprotroph	97.9	100		0.00195039	4.29892e-05	0.0013702	0	0.00586011	0	0	0	0	0.000104386	0	0	0	0	0	0.00383453
OTU00825	SH1080501.09FU	UDB04496128	Fungi	Ascomycota	Dothideomycetes	Pleosporales	Phaeosphaeriaceae	Phaeosphaeria	Phaeosphaeria_sp	litter_saprotroph	99.4	100		0.000227346	0.000157627	0.000903751	0.00529743	0.000578197	0.00126306	0	9.49307e-05	0	0	0	0.00130197	0	7.5706e-05	0	0.00152731
OTU00314	SH0983009.09FU	UDB02456643	Fungi	Ascomycota	Leotiomycetes	Helotiales	Hyaloscyphaceae	Lachnum	Lachnum_sp	litter_saprotroph	98.6	99.3		3.58968e-05	0	0.000393569	0.00473513	0.00015627	0.0224036	0	0.00436681	2.00723e-05	0	0	0.00310303	2.27983e-05	0	2.39808e-05	0.000877393
OTU01291	SH0978888.09FU	UDB03547476	Fungi	Ascomycota	Leotiomycetes	Helotiales	Helotiaceae	Hymenoscyphus	Hymenoscyphus_sp	litter_saprotroph	97.2	97.9		0	0	0.00158885	0.00466114	4.68809e-05	0	0	0.00305677	0	0	0	0.00171426	0	0	0	0.000194976
OTU00104	SH1017778.09FU	KC595249_refs	Fungi	Ascomycota	Geoglossomycetes	Geoglossales	Geoglossaceae	Microglossum	Microglossum_griseoviride	litter_saprotroph	100	100		0	0	0	0	0	0	0.000570228	0.000417695	0.0330389	0	0	0	0.00207464	0.000605648	0.101007	0
OTU00290	SH0975999.09FU	UDB03297300	Fungi	Ascomycota	Leotiomycetes	Helotiales	Helotiaceae	Helicodendron	Helicodendron_sp	litter_saprotroph	96.6	100		0	0	4.37299e-05	0.00184966	0	0.0394392	0	0.000702487	0	0	0	0.00138877	0	0	0.000263789	0
OTU00679	SH0978888.09FU	UDB03547476	Fungi	Ascomycota	Leotiomycetes	Helotiales	Helotiaceae	Hymenoscyphus	Hymenoscyphus_sp	litter_saprotroph	100	100		0	0	0.000714254	0.000340337	0	0.0117623	0	0.000113917	4.01445e-05	0	0	0.00581547	0	0	0	0.0124785
OTU00762	SH0966273.09FU	UDB03547959	Fungi	Ascomycota	Leotiomycetes	Helotiales	Helotiaceae	Hymenoscyphus	Hymenoscyphus_sp	litter_saprotroph	95.8	100		5.98279e-05	0	5.83065e-05	0.00016277	0.000296912	0.00587325	0.000619104	0.00307575	0	0.000208773	2.06932e-05	0.00332002	0	0	0	0.000194976
OTU00805	SH0956788.09FU	UDB0960304	Fungi	Ascomycota	Leotiomycetes	Helotiales	Leotiaceae	Alatospora	Alatospora_sp	litter_saprotroph	97.3	100		0.000191449	0.000100308	0.00558285	2.95946e-05	0.00496937	0	0	1.89861e-05	0	0	0	6.50985e-05	0	0	0	0.00116986
OTU00988	SH0982420.09FU	AJ430219_refs	Fungi	Ascomycota	Leotiomycetes	Helotiales	Hyaloscyphaceae	Lachnum	Lachnum_pygmaeum	litter_saprotroph	97.9	100		0	0	1.45766e-05	0.000177567	0.00137517	0.00832044	0	7.59446e-05	0	0	0	0.00201805	0	0.000429	0	0.000584928
OTU00222	SH0979741.09FU	MN860551_refs	Fungi	Ascomycota	Sordariomycetes	Chaetosphaeriales	Chaetosphaeriaceae	Chloridium	Chloridium_submersum	litter_saprotroph	100	100		0.00211791	5.73189e-05	0.00107867	0.000340337	0.000187523	0.004326	0.000814611	7.59446e-05	0.000702529	0.000396668	2.06932e-05	6.50985e-05	0.00013679	0	0.000263789	0.000617424
OTU00909	SH0982526.09FU	UDB03548493	Fungi	Ascomycota	Leotiomycetes	Helotiales	Helotiaceae	Hymenoscyphus	Hymenoscyphus_sp	litter_saprotroph	98.6	100		0.000167518	0	8.74597e-05	0.00235277	0.000468809	0.000426284	0	0.00368331	0	0	0	0.00286433	0	0	0	0
OTU00188	SH0937331.09FU	UDB0621108	Fungi	Ascomycota	Leotiomycetes	Helotiales	Helotiales_fam_Incertae_sedis	Mycoarthris	Mycoarthris_sp	litter_saprotroph	100	100		3.58968e-05	0.000214946	0.000524758	0.00173128	0.000296912	0.00104203	1.62922e-05	0.00112018	0	0	0	0.000998177	0	0	0	3.2496e-05
OTU00669	SH0975791.09FU	MH860789_refs	Fungi	Ascomycota	Leotiomycetes	Helotiales	Tricladiaceae	Tricladium	Tricladium_terrestre	litter_saprotroph	100	100		0.00104101	0	0.00109325	0	0.000531316	0	0	0	0	6.26318e-05	8.27729e-05	0	0	0	0	0.00146232
OTU01260	SH0995144.09FU	UDB01758805	Fungi	Ascomycota	Sordariomycetes	Chaetosphaeriales	Chaetosphaeriaceae	Chaetosphaeria	Chaetosphaeria_sp	litter_saprotroph	90.7	95.2		0.000191449	7.16486e-05	0.00103494	0.00136135	0.000890736	0.000331555	8.14611e-05	0.000151889	2.00723e-05	0	8.27729e-05	0.000368892	4.55965e-05	0.000403765	0	0.00168979
OTU00770	SH0976186.09FU	MT146472	Fungi	Ascomycota	Leotiomycetes	Helotiales	Helotiaceae	Infundichalara	Infundichalara_microchona	litter_saprotroph	97.8	93.1		4.78623e-05	0	7.28831e-05	0.00145013	1.5627e-05	0.00775206	0	0.000911335	0	0.00106474	0	0.000781182	0	5.04706e-05	0	3.2496e-05
OTU00745	SH0969251.09FU	UDB02905067	Fungi	Ascomycota	Dothideomycetes	Acrospermales	Acrospermales_fam_Incertae_sedis	Leptodiscella	Leptodiscella_africana	litter_saprotroph	99.4	100		0.000323071	4.29892e-05	0.00240514	0	0.00617265	0	3.25844e-05	0	0	0.000208773	0	0	0	0	0	0.000227472
OTU01046	SH0982972.09FU	MF976726	Fungi	Ascomycota	Leotiomycetes	Helotiales	Hyaloscyphaceae	Lachnum	Lachnum_virgineum	litter_saprotroph	99.3	100		0.000658107	0	0.000437299	0.00304824	3.12539e-05	0.00306293	0	0.000683501	6.02168e-05	8.35091e-05	0	0.000173596	0	2.52353e-05	0	0.00016248
OTU01119	SH0982827.09FU	UDB02456962	Fungi	Ascomycota	Leotiomycetes	Helotiales	Hyaloscyphaceae	Lachnum	Lachnum_sp	litter_saprotroph	97.9	100		0	0	0.000102036	0.00125777	0	0.000552591	0	0.00696791	0	0	0	0.00088968	2.27983e-05	0	0	0
OTU01212	SH0919263.09FU	UDB02691073	Fungi	Ascomycota	Leotiomycetes	Helotiales	Rutstroemiaceae	Lanzia	Lanzia_sp	litter_saprotroph	99.3	100		0.000490589	0	0.000670525	0.000621486	0.000796975	0.000615744	3.25844e-05	0.000930321	4.01445e-05	2.08773e-05	4.13864e-05	0.00214825	6.83948e-05	0	0.000215827	0.00133234
OTU01514	SH0975635.09FU	UDB03334820	Fungi	Ascomycota	Leotiomycetes	Helotiales	Helotiaceae	Infundichalara	Infundichalara_sp	litter_saprotroph	100	100		1.19656e-05	0	0.000291532	0.00170169	0.000234404	0.00315766	0	0.000512626	0	0	0	0.000716084	0	0	0	0
OTU00871	SH0979827.09FU	UDB01924582	Fungi	Ascomycota	Sordariomycetes	Chaetosphaeriales	Chaetosphaeriaceae	Chloridium	Chloridium_chloroconium	litter_saprotroph	93.1	100		0.000263243	0.000171957	4.37299e-05	0	4.68809e-05	0.000126306	0.00198765	5.69584e-05	8.0289e-05	0.00100211	0.000765649	0	0.000683948	0.00080753	0.000359712	0.000389952
OTU02103	SH1078430.09FU	UDB02242967	Fungi	Ascomycota	Sordariomycetes	Hypocreales	Niessliaceae	Niesslia	Niesslia_exilis	litter_saprotroph	96.6	100		0	0	0.00231768	7.39864e-05	0.000390674	0	0	1.89861e-05	0	0	0	0.00106328	0	0	0	0
OTU00126	SH1069045.09FU	UDB0153933	Fungi	Ascomycota	Sordariomycetes	Sordariales	Chaetomiaceae	Chaetomium	Chaetomium_sp	litter_saprotroph	100	100		7.17935e-05	0.000143297	0	0	1.5627e-05	0	0.0018899	0	6.02168e-05	0.00154492	0.000289705	0	0	0	4.79616e-05	0
OTU01182	SH0938878.09FU	UDB01743711	Fungi	Ascomycota	Sordariomycetes	Sordariales	Chaetomiaceae	Chaetomium	Chaetomium_sp	litter_saprotroph	96.7	99.3		0	0	0	0.000295946	3.12539e-05	0.00612586	0	0.00100627	0	0	0	0.000303793	0.000113991	0	0	0
OTU01836	SH0995098.09FU	UDB01759255	Fungi	Ascomycota	Sordariomycetes	Chaetosphaeriales	Chaetosphaeriaceae	Chaetosphaeria	Chaetosphaeria_sp	litter_saprotroph	98.6	96.6		0.00029914	5.73189e-05	0.00153055	0.00122817	4.68809e-05	0.000142095	0.000179214	0.000797418	4.01445e-05	0.000104386	0.000144853	2.16995e-05	4.55965e-05	2.52353e-05	0	0.000519936
OTU00611	SH0994861.09FU	UDB034966	Fungi	Ascomycota	Leotiomycetes	Rhytismatales	Rhytismataceae	Colpoma	Colpoma_sp	litter_saprotroph	100	100		0	0	0	0	1.5627e-05	0	0	0	0	0	0	0.0224807	0	0	0	0
OTU00713	SH1078399.09FU	MG386063_refs	Fungi	Ascomycota	Sordariomycetes	Hypocreales	Stachybotryaceae	Alfaria	Alfaria_dandenongensis	litter_saprotroph	99.4	100		0.000167518	0	0	0	0.0130173	0	0.000179214	0	0	2.08773e-05	0	0	0	0	0	0
OTU06740	SH0966297.09FU	UDB0580158	Fungi	Ascomycota	Leotiomycetes	Helotiales	Helotiaceae	Hymenoscyphus	Hymenoscyphus_sp	litter_saprotroph	98.6	100		0.00571955	0	5.83065e-05	0.000221959	0	0.000568379	9.77533e-05	0.000436681	0	0	0	0.000216995	0	0	0	0
OTU01394	SH0905540.09FU	UDB04486597	Fungi	Ascomycota	Leotiomycetes	Helotiales	Helotiaceae	Cyathicula	Cyathicula_sp	litter_saprotroph	96.6	100		0.000418796	0	0.00013119	0.000103581	0.000109389	0.00320503	9.77533e-05	0.00058857	0	4.17545e-05	0	6.50985e-05	0	0	0	0
OTU01592	SH1026165.09FU	UDB02652097	Fungi	Ascomycota	Sordariomycetes	Xylariales	Xylariaceae	Circinotrichum	Circinotrichum_sp	litter_saprotroph	99.4	100		0	0	1.45766e-05	4.43918e-05	0.000250031	0	0.000162922	0.00436681	2.00723e-05	0.000438423	0	4.3399e-05	0	2.52353e-05	0.000143885	0
OTU01450	SH1037723.09FU	UDB05373865	Fungi	Ascomycota	Dothideomycetes	Capnodiales	Capnodiales_fam_Incertae_sedis	Pseudopenidiella	Pseudopenidiella_sp	litter_saprotroph	90.4	100		0.00010769	2.86595e-05	0.000583065	0.000458716	0.000468809	0.000710474	0.000162922	0.00134802	0	0	0	0.00043399	0	0	0	0.000682416
OTU01694	SH0985770.09FU	KU325187	Fungi	Ascomycota	Dothideomycetes	Pleosporales	Pleomassariaceae	Tumularia	Tumularia_aquatica	litter_saprotroph	100	100		0.000526486	0	0.000816291	5.91891e-05	0.00107826	7.89416e-05	9.77533e-05	3.79723e-05	0	0	0	6.50985e-05	2.27983e-05	0	0	0.000357456
OTU03549	SH0988413.09FU	LT604877	Fungi	Ascomycota	Leotiomycetes	Helotiales	Hyaloscyphaceae	Brunnipila	Brunnipila_fuscescens	litter_saprotroph	100	100		1.19656e-05	0	0.00169089	8.87837e-05	0.000281285	1.57883e-05	0	0	0	0	0	4.3399e-05	0	0	0	9.74881e-05
OTU12299	SH0978827.09FU	UDB0256791	Fungi	Ascomycota	Leotiomycetes	Helotiales	Helotiaceae	Crocicreas	Crocicreas_epicalamia	litter_saprotroph	98	100		0	0	4.37299e-05	0.000177567	1.5627e-05	0.00116833	0	0	0	0	0	0.000520788	0	0	0	6.4992e-05
OTU03171	SH1031927.09FU	GU174275	Fungi	Ascomycota	Leotiomycetes	Helotiales	Helotiales_fam_Incertae_sedis	Chalara	Chalara_sp	litter_saprotroph	95.9	100		0	0	0	0	0	0	0	0	0.00124448	0	0	0	0	0	0	0
OTU03874	SH0976157.09FU	FR667231_refs	Fungi	Ascomycota	Leotiomycetes	Helotiales	Helotiales_fam_Incertae_sedis	Chalara	Chalara_piceae-abietis	litter_saprotroph	100	100		7.17935e-05	0	0	0	0	0	0	0	0	0	2.06932e-05	0	0	0	0	0.00110486
OTU05559	SH0952632.09FU	UDB03205485	Fungi	Ascomycota	Leotiomycetes	Helotiales	Leotiaceae	Gorgomyces	Gorgomyces_sp	litter_saprotroph	92.6	100		0	0	1.45766e-05	0	0	0	0	0	8.0289e-05	0	0	0	0	0	0	0.00113736
OTU01254	SH0985770.09FU	KU325187	Fungi	Ascomycota	Dothideomycetes	Pleosporales	Pleomassariaceae	Tumularia	Tumularia_aquatica	litter_saprotroph	96	98.7		1.19656e-05	0	2.91532e-05	0	0	0	0	0	0	0.00793336	0	0	0	0	0	0
OTU01729	SH0995149.09FU	UDB01753514	Fungi	Ascomycota	Sordariomycetes	Chaetosphaeriales	Chaetosphaeriaceae	Chaetosphaeria	Chaetosphaeria_sp	litter_saprotroph	93.6	97.9		0.000119656	0	1.45766e-05	0.00133175	0	0.000236825	0.000130338	0.000189861	0.000200723	2.08773e-05	0	6.50985e-05	4.55965e-05	0	4.79616e-05	0.00016248
OTU00019	SH1126067.09FU	UDB011702_refs	Fungi	Basidiomycota	Agaricomycetes	Agaricales	Mycenaceae	Mycena	Mycena_sanguinolenta	litter_saprotroph	99	100		0.252318	0	0.0362375	0.0459899	0.00764158	0.020509	0.00043989	0.182096	0	0.000104386	4.13864e-05	0.00726933	0.000159588	2.52353e-05	2.39808e-05	0.02031
OTU00630	SH1125719.09FU	JF908477_refs	Fungi	Basidiomycota	Agaricomycetes	Agaricales	Mycenaceae	Mycena	Mycena_rebaudengoi	litter_saprotroph	99.5	100		0.00129228	0	0.00399399	0.00662918	0.00164083	0.02193	0.000309552	0.00326562	0.000301084	0.000375791	6.20797e-05	0.00147557	4.55965e-05	5.04706e-05	0.000263789	0.0135833
OTU00281	SH1062686.09FU	UDB0142151	Fungi	Basidiomycota	Agaricomycetes	Agaricales	Mycenaceae	Mycena	Mycena_leptocephala	litter_saprotroph	100	100		8.37591e-05	0.00160493	2.91532e-05	7.39864e-05	0	0.00358395	4.88767e-05	0.00402506	0.000782818	2.08773e-05	0.00482152	0.000737783	0.00253061	0.000731824	0.0299041	0.016638
OTU00247	SH1034825.09FU	UDB05016608	Fungi	Basidiomycota	Agaricomycetes	Agaricales	Mycenaceae	Mycena	Mycena_sp	litter_saprotroph	99	100		0.00256064	0	0.00282786	0.00969222	0.00668834	9.47299e-05	6.51689e-05	0.0346877	0	4.17545e-05	0	0.000325493	0	0	0	0.00503688
OTU00911	SH1126243.09FU	UDB05023754	Fungi	Basidiomycota	Agaricomycetes	Agaricales	Mycenaceae	Mycena	Mycena_sp	litter_saprotroph	99.1	100		0	0	0.0011224	0.00250074	0.0022034	0.00819413	1.62922e-05	0.00108221	0	0	0	0.000477389	0	0	0	3.2496e-05
OTU00307	SH1126245.09FU	MW540654	Fungi	Basidiomycota	Agaricomycetes	Agaricales	Mycenaceae	Mycena	Mycena_polygramma	litter_saprotroph	98	95.3		0.00856736	0	0.00390653	0.0242231	0.000609451	9.47299e-05	1.62922e-05	0.0237706	0	2.08773e-05	0	0.0289037	0	0	0	0
OTU00135	SH1210318.09FU	UDB07046353	Fungi	Basidiomycota	Agaricomycetes	Cantharellales	Hydnaceae	Sistotrema	Sistotrema_sp	litter_saprotroph	99.5	100		0	0.0485061	0	0	0	4.73649e-05	0	0	0.000401445	0	0.00339369	0	2.27983e-05	0.00037853	0.0167866	0.000129984
OTU02489	SH1125987.09FU	UDB05033066	Fungi	Basidiomycota	Agaricomycetes	Agaricales	Mycenaceae	Mycena	Mycena_sp	litter_saprotroph	93.4	100		0.00167518	0	0.000276956	0.00128736	1.5627e-05	1.57883e-05	0	0.00180368	0	0	0	0.000781182	0	0	0	0
OTU00581	SH1249941.09FU	UDB031052_refs	Fungi	Basidiomycota	Agaricomycetes	Cantharellales	Hydnaceae	Sistotrema	Sistotrema_oblongisporum	litter_saprotroph	100	100		2.39312e-05	0	0.0307712	4.43918e-05	0.000281285	0.000378919	0	0	0	0	0	0.00538148	0	0	0	0.000454944
OTU00687	SH2537158.09FU	DQ112574_refs	Fungi	Basidiomycota	Agaricomycetes	Agaricales	Lycoperdaceae	Lycoperdon	Lycoperdon_ericaeum	litter_saprotroph	98.6	100		0	1.43297e-05	0.00857105	2.95946e-05	0	3.15766e-05	0	0	2.00723e-05	0	4.13864e-05	0	2.27983e-05	2.52353e-05	2.39808e-05	0.012641
OTU01324	SH1125674.09FU	UDB05034349	Fungi	Basidiomycota	Agaricomycetes	Agaricales	Mycenaceae	Mycena	Mycena_sp	litter_saprotroph	99.5	100		0	0	1.45766e-05	0	0	0	0	0.00375926	0	0	0	0.00279924	0	0	0	0
OTU02107	SH1241505.09FU	GU328592	Fungi	Basidiomycota	Agaricomycetes	Agaricales	Mycenaceae	Mycena	Mycena_mucor	litter_saprotroph	99.5	100		0	0	0.000218649	0.00174608	0.000171896	0	0	0.000379723	0	0	0	0.00115007	0	0	0	0
OTU00405	SH1125729.09FU	JN182198_refs	Fungi	Basidiomycota	Agaricomycetes	Agaricales	Mycenaceae	Mycena	Mycena_pearsoniana	litter_saprotroph	99.5	100		0	8.59784e-05	0	2.95946e-05	9.37617e-05	0	0.0348002	0.000949307	0	0	0	0	0	0	0	0
OTU02038	SH1171599.09FU	UDB05056000	Fungi	Basidiomycota	Agaricomycetes	Agaricales	Strophariaceae	Deconica	Deconica_inquilina	litter_saprotroph	96	100		0	0	0.000976634	0.00183486	0.000171896	0	0	0	0	0	0	2.16995e-05	0	0	0	0
OTU02902	SH0933567.09FU	UDB0700086	Fungi	Basidiomycota	Agaricomycetes	Sebacinales	Sebacinaceae	Chaetospermum	Chaetospermum_sp	litter_saprotroph	96.6	100		0	0	0	0	0	0	0	0	0	0	0	0	0	0	0	0.00428947
OTU02956	SH1145678.09FU	UDB05091823	Fungi	Basidiomycota	Agaricomycetes	Agaricales	Mycenaceae	Mycena	Mycena_sp	litter_saprotroph	99.5	100		3.58968e-05	0	0	0.000399526	0	3.15766e-05	0	0.000854376	2.00723e-05	2.08773e-05	0	8.6798e-05	0	0	0.00100719	0
OTU02353	SH1126016.09FU	UDB0321491	Fungi	Basidiomycota	Agaricomycetes	Agaricales	Mycenaceae	Mycena	Mycena_polygramma	litter_saprotroph	99.5	100		0	0	0.00157428	0	3.12539e-05	0	0	0	0	0	0	4.3399e-05	0	0	0	0
OTU02598	SH1329735.09FU	UDB0223620	Fungi	Basidiomycota	Agaricomycetes	Agaricales	Mycenaceae	Mycena	Mycena_pura	litter_saprotroph	100	100		0	0	0	0	0	0	0	0	0.00156564	4.17545e-05	0	0	2.27983e-05	0	7.19424e-05	3.2496e-05
OTU03521	SH0998327.09FU	KR673432	Fungi	Basidiomycota	Agaricomycetes	Agaricales	Strophariaceae	Tubaria	Tubaria_furfuracea	litter_saprotroph	98	100		0	0	0	1.47973e-05	0	1.57883e-05	0	0.00102525	0	0	0	0	0	0	0	6.4992e-05
OTU02962	SH1034828.09FU	JF908439_refs	Fungi	Basidiomycota	Agaricomycetes	Agaricales	Mycenaceae	Mycena	Mycena_stylobates	litter_saprotroph	94.1	90.4		0.000191449	0	0.000160343	0.000251554	0.000171896	0	0	0.00121511	0	0	0	0	0	0	0	0
OTU00095	SH2616721.09FU	FJ860770_refs	Fungi	Ascomycota	Sordariomycetes	Hypocreales	Hypocreaceae	Trichoderma	Trichoderma_longipilis	mycoparasite	100	100		0.000466658	0.0031812	0.000116613	2.95946e-05	0	0.00112097	0.00865117	0.000132903	0.00230831	0.0055116	0.00163476	8.6798e-05	0.0138841	0.00779771	0.00671463	0.000129984
OTU00434	SH0966836.09FU	JQ393059_refs	Fungi	Ascomycota	Leotiomycetes	Helotiales	Hyaloscyphaceae	Hyphodiscus	Hyphodiscus_sp	mycoparasite	98	100		2.39312e-05	0.00229276	1.45766e-05	0	1.5627e-05	0.000126306	0.000472474	0.000227834	0.000281012	0.000125264	0.000765649	4.3399e-05	0.00341974	0.000984177	0.0104077	0.000292464
OTU00896	SH0997860.09FU	KP899132_refs	Fungi	Ascomycota	Dothideomycetes	Pleosporales	Amorosiaceae	Angustimassarina	Angustimassarina_acerina	mycoparasite	100	100		0.000933316	5.73189e-05	0.00102036	0.000458716	0.00137517	0.000315766	8.14611e-05	0.000227834	0	0.000104386	0.000144853	0.000520788	0	0.000302824	0	0.00240471
OTU00309	SH1007134.09FU	UDB098962	Fungi	Ascomycota	Sordariomycetes	Hypocreales	Hypocreaceae	Trichoderma	Trichoderma_hamatum	mycoparasite	100	100		0	0.000630508	0	0	0	0.000363131	0	0	0	0	0.000227625	2.16995e-05	0.00478763	0.00577889	0	0
OTU00359	SH0961682.09FU	U93877	Fungi	Ascomycota	Sordariomycetes	Hypocreales	Hypocreaceae	Trichoderma	Trichoderma_hamatum	mycoparasite	98.8	100		0.000227346	0.00149029	0.000612218	0	6.25078e-05	0	0.000928656	0	0	0.000939477	0.000807036	0	0	0	0	0.0024697
OTU01059	SH1065833.09FU	MH284401	Fungi	Ascomycota	Sordariomycetes	Hypocreales	Hypocreaceae	Trichoderma	Trichoderma_fertile	mycoparasite	100	100		2.39312e-05	0	0	0	0	0	0.00198765	0	0	0.00292282	0	0	0	0	0	0
OTU01639	SH0884267.09FU	GU092964_refs	Fungi	Ascomycota	Eurotiomycetes	Eurotiales	Aspergillaceae	Phialomyces	Phialomyces_arenicola	mycoparasite	100	100		0	0.000558859	0	0	0	1.57883e-05	0	0	8.0289e-05	4.17545e-05	0.000310398	0	0.00214304	0.00191788	2.39808e-05	0
OTU01112	SH1090111.09FU	MH795091_refs	Fungi	Ascomycota	Sordariomycetes	Hypocreales	Hypocreaceae	Sphaerostilbella	Sphaerostilbella_toxica	mycoparasite	98.9	100		0	0	0	2.95946e-05	0	3.15766e-05	0	1.89861e-05	0.00909273	0	0	0	0.000159588	0	0.000143885	0
OTU00546	SH2616920.09FU	DQ083011_refs	Fungi	Ascomycota	Sordariomycetes	Hypocreales	Hypocreaceae	Trichoderma	Trichoderma_stellatum	mycoparasite	99.4	100		0.000191449	0.000171957	0.000335262	8.87837e-05	4.68809e-05	0.000442073	0.00087978	0.000645529	2.00723e-05	0.00068895	0.000227625	6.50985e-05	0.000250781	0.000201883	0.000359712	0.00113736
OTU01286	SH3109495.09FU	DQ313152_refs	Fungi	Ascomycota	Sordariomycetes	Hypocreales	Hypocreaceae	Trichoderma	Trichoderma_stilbohypoxyli	mycoparasite	100	100		0.00221363	0	2.91532e-05	0	3.12539e-05	0	0.000309552	0	0	0.000146141	2.06932e-05	0	0	2.52353e-05	4.79616e-05	0
OTU02112	SH0963429.09FU	MH859249_refs	Fungi	Ascomycota	Sordariomycetes	Hypocreales	Nectriaceae	Calcarisporium	Calcarisporium_arbuscula	mycoparasite	99.4	100		0.000275209	0.000143297	4.37299e-05	0	0	6.31532e-05	3.25844e-05	5.69584e-05	0.00102369	0	0.000144853	0.000173596	0.000273579	5.04706e-05	0.000383693	3.2496e-05
OTU00124	SH3920575.09FU	MK069422_refs	Fungi	Ascomycota	Sordariomycetes	Hypocreales	Nectriaceae	Fusicolla	Fusicolla_septimanifiniscientiae	mycoparasite	100	100		0.000263243	0	0	0	4.68809e-05	0	0.000716858	5.69584e-05	8.0289e-05	0.00116913	0	0	0.000113991	0	0	0
OTU11359	SH3108610.09FU	AY941823_refs	Fungi	Ascomycota	Sordariomycetes	Hypocreales	Hypocreaceae	Trichoderma	Trichoderma_yunnanense	mycoparasite	99.4	100		0	7.16486e-05	0	0	0	7.89416e-05	0	0	0	0	0.000144853	0	0.00091193	0.00116082	0	0
OTU00964	SH2612111.09FU	MK714906_refs	Fungi	Ascomycota	Sordariomycetes	Hypocreales	Hypocreaceae	Trichoderma	Trichoderma_peberdyi	mycoparasite	97.7	100		7.17935e-05	0.000200616	1.45766e-05	0	0	0	0.000472474	0	0	0.000167018	2.06932e-05	0	0	0	0	0.00120235
OTU00419	SH0961454.09FU	GU815342	Fungi	Ascomycota	Sordariomycetes	Hypocreales	Hypocreaceae	Trichoderma	Trichoderma_lixii	mycoparasite	100	100		7.17935e-05	0	0.000204073	0	1.5627e-05	0	1.62922e-05	0	0	2.08773e-05	0	0	0	0	0	0.00126734
OTU01074	SH1001230.09FU	UDB01672753	Fungi	Ascomycota	Sordariomycetes	Sordariales	Cephalothecaceae	Cephalotheca	Cephalotheca_sp	mycoparasite	96.8	99.4		0	0.000386903	0	0	1.5627e-05	1.57883e-05	0	0	0.000341228	0	0.0024418	0	0.000547158	0.000201883	0.000215827	0
OTU02142	SH1043155.09FU	JN053500_refs	Fungi	Basidiomycota	Tremellomycetes	Tremellales	Syzygosporaceae	Syzygospora	Syzygospora_effibulata	mycoparasite	96.8	100		3.58968e-05	2.86595e-05	0.000320686	0.000384729	0	0.000726262	1.62922e-05	0.000607556	0.000301084	0.000146141	2.06932e-05	0.000238695	0.00013679	0.000201883	0.000239808	0.00188477
OTU00197	SH1286615.09FU	UDB01818998	Fungi	Ascomycota	Dothideomycetes	Mycosphaerellales	Mycosphaerellaceae	unclassified	Mycosphaerellaceae_sp	ND	96.8	100		0.0022615	0.000587519	0.0076673	0.0104913	0.00664146	0.00647321	0.00043989	0.00282893	0.000943396	0.00154492	0.000331092	0.00683534	0.00175547	0.00138794	0.00625899	0.00448445
OTU00320	SH0952114.09FU	UDB01353120	Fungi	Ascomycota	unclassified	unclassified	unclassified	unclassified	Ascomycota_sp	ND	100	100		0.00916564	0.000286595	0.00278413	0.0032554	0.00257845	0.0253402	0.000505059	0.00313271	0.00124448	0.00388317	0.000289705	0.00160576	0.000182386	0.000126177	0.000215827	0.0232671
OTU00001	SH1209864.09FU	AY624171_refs	Fungi	Ascomycota	Sordariomycetes	Hypocreales	Clavicipitaceae	Keithomyces	Keithomyces_carneus	ND	96.8	100		0.000574348	0.00200616	8.74597e-05	0.000207162	0.000312539	0.00132622	0.00938432	0.000607556	0.00650341	0.00622142	0.00206932	0.000325493	0.00362492	0.00186741	0.00235012	0.00155981
OTU00059	SH0940009.09FU	UDB03782748	Fungi	Ascomycota	unclassified	unclassified	unclassified	unclassified	Ascomycota_sp	ND	99.3	100		0.00358968	0	0.0094165	0.0272122	0.0273159	0.0239509	0.000195507	0.0120942	2.00723e-05	0.000396668	0.000144853	0.0177502	4.55965e-05	7.5706e-05	0.00119904	0.0141033
OTU00150	SH0952671.09FU	UDB03204542	Fungi	Ascomycota	Leotiomycetes	Helotiales	unclassified	unclassified	Helotiales_sp	ND	100	100		0.00646142	4.29892e-05	0.00495605	0.00986978	0.0113452	0.0139727	0.000391013	0.0100627	0.000140506	0.000939477	0.000331092	0.00624946	2.27983e-05	7.5706e-05	0.00151079	0.0159555
OTU00424	SH1169445.09FU	UDB02773439	Fungi	Ascomycota	Dothideomycetes	Pleosporales	unclassified	unclassified	Pleosporales_sp	ND	100	100		0.00530076	0.000372573	0.00647202	0.00183486	0.0100794	0.00462597	0.00120562	0.000816404	0.000120434	0.00123176	0.000124159	0.0045569	0.000820737	0.000353294	0.000119904	0.00269717
OTU00174	SH1306027.09FU	UDB01701294	Fungi	Ascomycota	Dothideomycetes	unclassified	unclassified	unclassified	Dothideomycetes_sp	ND	100	98.7		0.00757422	0.000429892	0.0135125	0.00806452	0.0204244	0.00781521	0.000847195	0.00345548	0.00018065	0.00154492	0.000393171	0.0103724	0.000273579	0.000529942	0.000959233	0.00532935
OTU00145	SH1078332.09FU	UDB03569541	Fungi	Ascomycota	Sordariomycetes	Hypocreales	unclassified	unclassified	Hypocreales_sp	ND	98.8	100		0.00144784	0.000171957	0.0126962	0.0048831	0.0437711	0.00254192	0.000179214	0.000436681	2.00723e-05	0.000125264	2.06932e-05	0.0120432	0	0.00383577	2.39808e-05	0.00669418
OTU00322	SH0990674.09FU	UDB01658512	Fungi	Ascomycota	unclassified	unclassified	unclassified	unclassified	Ascomycota_sp	ND	98	100		1.19656e-05	0.00399799	5.83065e-05	0.00279669	9.37617e-05	0.000268401	0.00759217	0.000303778	0.0516259	0.000167018	0.00403518	0.000607586	0.00193785	0.00391147	0.0159712	0
OTU00261	SH0982988.09FU	UDB02443782	Fungi	Ascomycota	Leotiomycetes	Helotiales	Lachnaceae	unclassified	Lachnaceae_sp	ND	100	100		0.00418796	8.59784e-05	0.00752154	0.00751702	0.00207838	0.00970981	0	0.00138599	2.00723e-05	0	0	0.00208315	0.00013679	0	0	0.0111461
OTU00515	SH0939497.09FU	UDB05317033	Fungi	Ascomycota	Dothideomycetes	unclassified	unclassified	unclassified	Dothideomycetes_sp	ND	98.7	100		0.00125639	4.29892e-05	0.0040523	0.00170169	0.00578197	0.00233667	0	0.00161382	2.00723e-05	0.00382054	4.13864e-05	0.00197465	9.1193e-05	0	0.000191847	0.000259968
OTU00134	SH0966310.09FU	UDB03549383	Fungi	Ascomycota	unclassified	unclassified	unclassified	unclassified	Ascomycota_sp	ND	99.3	100		0.036854	0.000171957	0.000728831	0.00881918	0.00334417	0.010215	0.000716858	0.0215683	0.000160578	0.00150316	0.000186239	0.00288603	6.83948e-05	0.000100941	0.000359712	0.000227472
OTU00149	SH0956621.09FU	UDB0960265	Fungi	Ascomycota	Leotiomycetes	Helotiales	unclassified	unclassified	Helotiales_sp	ND	98	100		0.00174698	0	0.00664694	0.0185114	0.0134079	0.0141463	1.62922e-05	0.0107651	6.02168e-05	0.000187895	0	0.0106762	6.83948e-05	0	2.39808e-05	0.000292464
OTU00332	SH0989960.09FU	UDB0148177	Fungi	Ascomycota	Leotiomycetes	Helotiales	unclassified	unclassified	Helotiales_sp	ND	99.3	100		0.00177091	8.59784e-05	0.00931446	0.00901154	0.00981373	0.00298399	6.51689e-05	0.00161382	4.01445e-05	2.08773e-05	0	0.00301623	0	0	0	0.000422448
OTU00441	SH1190048.09FU	UDB0344214	Fungi	Ascomycota	Leotiomycetes	Helotiales	unclassified	unclassified	Helotiales_sp	ND	100	100		0.000825626	2.86595e-05	0.00115155	0.00247115	0.000531316	0.00203669	9.77533e-05	0.00427188	0.00136491	0.00329861	2.06932e-05	0.00290773	6.83948e-05	5.04706e-05	0.000215827	0.000454944
OTU00622	SH0952720.09FU	UDB03307134	Fungi	Ascomycota	Leotiomycetes	Helotiales	unclassified	unclassified	Helotiales_sp	ND	98.6	98		0.00136408	0	0.000422722	0.0032554	0.00168771	0.00262086	0.000162922	0.00296184	8.0289e-05	0.000146141	0	0.00149727	0	0.000858001	0.000551559	0.00133234
OTU00078	SH0997454.09FU	UDB03944003	Fungi	Ascomycota	Leotiomycetes	Rhytismatales	Rhytismataceae	unclassified	Rhytismataceae_sp	ND	98.6	100		0	0	0.00189496	0.0216188	0.00317227	0.0763838	0	0.0208848	0	0	0	0.0177068	0	0	0	3.2496e-05
OTU00429	SH1197853.09FU	UDB0619431	Fungi	Ascomycota	Leotiomycetes	unclassified	unclassified	unclassified	Leotiomycetes_sp	ND	99.3	100		0.000682038	0	0.0125796	0.00643682	0.0082354	0.00476807	3.25844e-05	0.000645529	0	0	4.13864e-05	0.0044918	0	0	0	0.00269717
OTU00368	SH0914322.09FU	UDB05423085	Fungi	Ascomycota	Pezizomycetes	Pezizales	unclassified	unclassified	Pezizales_sp	ND	96.1	100		2.39312e-05	0.00980153	0	0	0	0	0.00521351	0	0.0041951	0.0036744	0.00715986	0	0	0	0.00448441	0
OTU00445	SH0954489.09FU	UDB01393689	Fungi	Ascomycota	Sordariomycetes	unclassified	unclassified	unclassified	Sordariomycetes_sp	ND	100	100		0.000825626	5.73189e-05	0.00110782	0.00920391	0.00181273	0.00367868	6.51689e-05	0.00518322	6.02168e-05	0.000584563	6.20797e-05	0.00338512	4.55965e-05	2.52353e-05	0.000167866	0.000552432
OTU00681	SH1167568.09FU	UDB07288195	Fungi	Ascomycota	Sordariomycetes	Sordariales	unclassified	unclassified	Sordariales_sp	ND	100	100		0.00212987	1.43297e-05	0.00179292	0.000932228	0.00504751	0.00178408	1.62922e-05	0.00184166	0	6.26318e-05	0	0.000759483	0	0	0	0.00126734
OTU00982	SH0956277.09FU	UDB02819597	Fungi	Ascomycota	Leotiomycetes	Leotiales	Leotiales_fam_Incertae_sedis	unclassified	Leotiales_fam_Incertae_sedis_sp	ND	100	100		0.000227346	0	0.00154512	0.00538621	0.00256282	0.0022893	0	0.00144295	0	0	0	0.00160576	0	0	0	0.000292464
OTU00631	SH0989897.09FU	UDB03307448	Fungi	Ascomycota	Leotiomycetes	Helotiales	unclassified	unclassified	Helotiales_sp	ND	100	100		0.0048341	0	0.00107867	0.00118378	0.00151581	0.00142095	1.62922e-05	0.000474654	0.000240867	0.000146141	6.20797e-05	0.00125857	0	0	4.79616e-05	0
OTU00106	SH0979061.09FU	UDB03340052	Fungi	Ascomycota	Leotiomycetes	Helotiales	unclassified	unclassified	Helotiales_sp	ND	95.9	100		0	0	0.000816291	0.00606688	0.00270346	0.0210774	3.25844e-05	0.0716537	0	0	0	0.00325493	0	2.52353e-05	0	0
OTU00591	SH0977080.09FU	JF495184	Fungi	Ascomycota	Leotiomycetes	Helotiales	unclassified	unclassified	Helotiales_sp	ND	99.3	100		0.000287174	0.000100308	0.00645744	0.00846404	0.00271909	0.000394708	0.000309552	0.000664515	4.01445e-05	8.35091e-05	0	0.00414461	6.83948e-05	0.00189265	0	0.000357456
OTU00422	SH1020624.09FU	UDB07280695	Fungi	Ascomycota	Dothideomycetes	Venturiales	Venturiaceae	unclassified	Venturiaceae_sp	ND	100	100		0.000275209	0	0.000495605	0.00553418	0.00114077	0.010215	6.51689e-05	0.00486045	4.01445e-05	0	2.06932e-05	0.00279924	0	0	0	3.2496e-05
OTU00719	SH0906740.09FU	UDB06700557	Fungi	Ascomycota	Dothideomycetes	Pleosporales	unclassified	unclassified	Pleosporales_sp	ND	100	100		0.00303926	4.29892e-05	0.000757984	0.00199763	0.00126578	0.000521014	0.000358429	0.0119043	2.00723e-05	0.00217124	0.000910502	0.000282094	2.27983e-05	0.000100941	0	0.000974881
OTU00526	SH1128082.09FU	UDB0155560	Fungi	Ascomycota	Sordariomycetes	Hypocreales	unclassified	unclassified	Hypocreales_sp	ND	100	100		0	1.43297e-05	0.00871682	0.00396567	0.00384423	1.57883e-05	0	0	0	0	0	0.00256054	0	0	0	0.00337959
OTU00350	SH1023905.09FU	UDB0220241	Fungi	Ascomycota	GS35	unclassified	unclassified	unclassified	GS35_sp	ND	100	100		7.17935e-05	0.000960092	5.83065e-05	2.95946e-05	0	0.00149989	0.00123821	0.000968293	0.00636291	0.0009186	0.000765649	8.6798e-05	0.0012539	0.000529942	0.00549161	0.000974881
OTU00620	SH1036446.09FU	UDB02489938	Fungi	Ascomycota	Lecanoromycetes	GS36	unclassified	unclassified	GS36_sp	ND	98.4	100		0.00288371	0.000100308	0.00158885	0.000606688	0.00207838	0.000805204	4.88767e-05	0.000740459	0	0.00108562	0.000413864	0.000564187	4.55965e-05	0	0.000959233	0.00779904
OTU00844	SH0982897.09FU	UDB03340642	Fungi	Ascomycota	Leotiomycetes	Helotiales	Helotiales_fam_Incertae_sedis	unclassified	Helotiales_fam_Incertae_sedis_sp	ND	100	100		3.58968e-05	2.86595e-05	0.00237599	0.00116898	1.5627e-05	0.00208406	1.62922e-05	0.000987279	2.00723e-05	0.000208773	8.27729e-05	0.00184446	0	0	0	0.0134534
OTU00226	SH2039423.09FU	HM036635_refs	Fungi	Ascomycota	Leotiomycetes	Helotiales	Hyaloscyphaceae	unclassified	Hyaloscyphaceae_sp	ND	100	100		0.000263243	0.00288028	2.91532e-05	0	0	3.15766e-05	0.00353541	0	0	0.00277668	0.00254527	0	0.000706746	0.00181694	0	0.000389952
OTU01018	SH0973267.09FU	UDB06803367	Fungi	Ascomycota	Dothideomycetes	Tubeufiales	Tubeufiaceae	unclassified	Tubeufiaceae_sp	ND	99.3	100		0.00178287	1.43297e-05	0.000757984	0.000547499	0.000625078	0.00322082	1.62922e-05	0.00182267	4.01445e-05	0	0	0.00104158	4.55965e-05	0	0	0.00376954
OTU00527	SH0940244.09FU	UDB02898033	Fungi	Ascomycota	Sordariomycetes	unclassified	unclassified	unclassified	Sordariomycetes_sp	ND	99.5	100		0	0.000573189	0.000116613	4.43918e-05	0	0.00213142	6.51689e-05	0.00347446	0.00283019	0	0.00117951	2.16995e-05	0.00161868	0.000403765	4.79616e-05	0.00048744
OTU00972	SH0952593.09FU	UDB02817861	Fungi	Ascomycota	Leotiomycetes	unclassified	unclassified	unclassified	Leotiomycetes_sp	ND	97.9	97.9		0.000729901	0	0.000349839	0.00152412	0.00181273	0.000742051	0	0.00134802	0	2.08773e-05	0	0.00128027	0	0	0	0.0016248
OTU00721	SH1095760.09FU	UDB0234778	Fungi	Ascomycota	Dothideomycetes	Pleosporales	unclassified	unclassified	Pleosporales_sp	ND	90.8	96.8		0.00197432	0	0.00795884	0.0010654	0.000390674	0.000884145	0	0.00896146	0.000140506	0	0.000600103	2.16995e-05	0	0	0.000935252	0.00149482
OTU00069	SH1278772.09FU	UDB05041685	Fungi	Ascomycota	unclassified	unclassified	unclassified	unclassified	Ascomycota_sp	ND	100	100		0.0605818	0.000716486	7.28831e-05	0.00341817	0.0247375	0.000426284	0.00043989	0.0114107	0.000120434	0.00068895	0	0	6.83948e-05	7.5706e-05	7.19424e-05	3.2496e-05
OTU00256	SH0994849.09FU	UDB03124754	Fungi	Ascomycota	unclassified	unclassified	unclassified	unclassified	Ascomycota_sp	ND	100	100		0.012516	0	0.0761483	0	0.000343793	0.00179987	0.000374721	0	0	0.000647195	0.000103466	0	0	0	0	0.00233971
OTU00259	SH0985746.09FU	UDB03122059	Fungi	Ascomycota	Dothideomycetes	Pleosporales	Lophiostomataceae	unclassified	Lophiostomataceae_sp	ND	99.3	100		0.0151125	0.000200616	0.00870224	5.91891e-05	0.0127672	0	0.000244383	1.89861e-05	0	2.08773e-05	0.000165546	0	0	0	0	0.00107237
OTU00456	SH1169448.09FU	UDB02773038	Fungi	Ascomycota	Dothideomycetes	Pleosporales	Lentitheciaceae	unclassified	Lentitheciaceae_sp	ND	99.4	100		0.00118459	0.000143297	0.0120694	0	0.0045787	0.000536803	0.000195507	7.59446e-05	0	0.000208773	0.000144853	8.6798e-05	6.83948e-05	0	0	0.00289215
OTU00562	SH1032762.09FU	UDB01351115	Fungi	Ascomycota	unclassified	unclassified	unclassified	unclassified	Ascomycota_sp	ND	97.2	100		0	2.86595e-05	0.000233226	0.00421722	4.68809e-05	6.31532e-05	0	0.000265806	0.00062224	0.000125264	0	0.00182276	0.00353373	0.0165291	0	0.000292464
OTU00547	SH1036195.09FU	UDB0121483	Fungi	Ascomycota	Sordariomycetes	Hypocreales	unclassified	unclassified	Hypocreales_sp	ND	100	100		0.00177091	0	0.00578692	0	0.00917302	0	3.25844e-05	0	0	2.08773e-05	0	0	0	0	0	0.00194976
OTU00576	SH0977763.09FU	UDB03319611	Fungi	Ascomycota	Leotiomycetes	Helotiales	unclassified	unclassified	Helotiales_sp	ND	99.3	100		0.00051452	0	0	0.00294466	0.00104701	0.0107676	0	0.00347446	0	4.17545e-05	0	0.000282094	0	0	0	0
OTU00116	SH0953500.09FU	UDB01111932	Fungi	Ascomycota	unclassified	unclassified	unclassified	unclassified	Ascomycota_sp	ND	99.4	100		0.00132818	0	0.00327974	0	0.00995437	0	3.25844e-05	0	0	0.000313159	8.27729e-05	0	0	0	0	0.00402951
OTU00961	SH0945224.09FU	UDB0701679	Fungi	Ascomycota	Dothideomycetes	Pleosporales	unclassified	unclassified	Pleosporales_sp	ND	99.3	100		0.00070597	0	0.000685101	0.00310743	0.00398487	0.000615744	0	0.00326562	4.01445e-05	0	2.06932e-05	0.00195296	2.27983e-05	2.52353e-05	0	0.000844897
OTU01159	SH1080682.09FU	UDB05323579	Fungi	Ascomycota	unclassified	unclassified	unclassified	unclassified	Ascomycota_sp	ND	99.3	100		0.00324267	0	0.000641371	0.000621486	0.000187523	0.00217879	0	0.00106322	0.000100361	0.000167018	6.20797e-05	0.000824581	0.000501562	0.000176647	2.39808e-05	0.00315211
OTU00507	SH0966686.09FU	JF519032_refs	Fungi	Ascomycota	Leotiomycetes	Helotiales	Hyaloscyphaceae	unclassified	Hyaloscyphaceae_sp	ND	100	100		7.17935e-05	0.000931432	1.45766e-05	1.47973e-05	3.12539e-05	0.000994664	0.000423598	0.000417695	0.00279004	0.00334036	0.000538024	6.50985e-05	0.00120831	0.000605648	0.00278177	0.000584928
OTU01300	SH0936201.09FU	UDB03375979	Fungi	Ascomycota	Eurotiomycetes	Chaetothyriales	Herpotrichiellaceae	unclassified	Herpotrichiellaceae_sp	ND	99.3	100		0	0.000630508	2.91532e-05	2.95946e-05	0	7.89416e-05	9.77533e-05	0.000132903	0.00112405	6.26318e-05	0	2.16995e-05	0.0038985	0.00176647	0.00398082	6.4992e-05
OTU01088	SH0905546.09FU	UDB04466187	Fungi	Ascomycota	Leotiomycetes	Helotiales	Helotiaceae	unclassified	Helotiaceae_sp	ND	96.6	100		5.98279e-05	0	0.000320686	0.00276709	0.000281285	0.00157883	1.62922e-05	0.00119613	0.000160578	0.000125264	8.27729e-05	0.00115007	0.000113991	7.5706e-05	0.000215827	0.000259968
OTU01165	SH1168201.09FU	UDB01347748	Fungi	Ascomycota	unclassified	unclassified	unclassified	unclassified	Ascomycota_sp	ND	99.3	100		5.98279e-05	0.000845454	4.37299e-05	7.39864e-05	0	0.000536803	0.00123821	0.000113917	0.00120434	0.0013779	0.000827729	0	0.00143629	5.04706e-05	0.00088729	0.00016248
OTU00567	SH0990353.09FU	UDB03330508	Fungi	Ascomycota	Leotiomycetes	Helotiales	unclassified	unclassified	Helotiales_sp	ND	97.1	100		0.00884257	2.86595e-05	0.00132647	0	0.00184398	1.57883e-05	0	0	0	2.08773e-05	2.06932e-05	0	0	0	0	0.000227472
OTU00852	SH0938867.09FU	UDB02719459	Fungi	Ascomycota	Sordariomycetes	Sordariales	Lasiosphaeriaceae	unclassified	Lasiosphaeriaceae_sp	ND	100	100		0.00191449	0.000171957	2.91532e-05	0.000843445	3.12539e-05	0.00535224	6.51689e-05	5.69584e-05	0.00276997	0.000104386	0	0	0.000227983	7.5706e-05	0.000143885	0.000227472
OTU01084	SH0959270.09FU	UDB03477353	Fungi	Ascomycota	Leotiomycetes	Helotiales	Hyaloscyphaceae	unclassified	Hyaloscyphaceae_sp	ND	100	100		0	0	7.28831e-05	0.00118378	4.68809e-05	0.00119991	0	0.000189861	0	0	0	0.00963458	2.27983e-05	0	0	0.000357456
OTU00861	SH0973255.09FU	UDB03298595	Fungi	Ascomycota	unclassified	unclassified	unclassified	unclassified	Ascomycota_sp	ND	100	100		0.000215381	5.73189e-05	0.000364416	0.000991418	0.000468809	0.000599956	1.62922e-05	0.00119613	0.000140506	8.35091e-05	2.06932e-05	0.00687874	9.1193e-05	0	4.79616e-05	0.00123485
OTU01785	SH1287241.09FU	UDB067883	Fungi	Ascomycota	Orbiliomycetes	Orbiliales	Orbiliaceae	unclassified	Orbiliaceae_sp	ND	99	100		0.000717935	2.86595e-05	5.83065e-05	0.000577094	0.000343793	0.0024314	6.51689e-05	0.00377824	0.000100361	4.17545e-05	0.000103466	0.000477389	0.000547158	5.04706e-05	0.00059952	0.00103987
OTU00413	SH1158599.09FU	MK406632	Fungi	Ascomycota	Sordariomycetes	Hypocreales	Nectriaceae	unclassified	Nectriaceae_sp	ND	100	100		0.000502555	0.000358243	2.91532e-05	0	9.37617e-05	4.73649e-05	0.00345395	0	0.000361301	0.00329861	0.00194516	0	0	0	0.000167866	0.000454944
OTU00962	SH1183080.09FU	UDB01347723	Fungi	Ascomycota	unclassified	unclassified	unclassified	unclassified	Ascomycota_sp	ND	100	100		0	0.00184853	0	0	0	0	0.00087978	1.89861e-05	0.00152549	0.0004593	0.00523539	0	0.000547158	0	0.000191847	0
OTU00432	SH0979818.09FU	UDB01919388	Fungi	Ascomycota	unclassified	unclassified	unclassified	unclassified	Ascomycota_sp	ND	98	100		0	4.29892e-05	0.000174919	0	0	0.00110518	1.62922e-05	7.59446e-05	0.00044159	0.000146141	0.000186239	0	0.0052208	0.00345724	4.79616e-05	0
OTU01012	SH1200120.09FU	UDB01367160	Fungi	Ascomycota	unclassified	unclassified	unclassified	unclassified	Ascomycota_sp	ND	99.3	100		0.000227346	0	0.000510182	0.00288547	0.00071884	0.000268401	3.25844e-05	0.00206949	8.0289e-05	0	4.13864e-05	0.00106328	0	0	0	0.000129984
OTU00043	SH0900727.09FU	UDB07353600	Fungi	Ascomycota	Sordariomycetes	Hypocreales	Nectriaceae	unclassified	Nectriaceae_sp	ND	98.8	100		0.0015316	0	7.28831e-05	0	0.000250031	0.000205248	0.00131967	0	0	0.00235913	0.000124159	6.50985e-05	4.55965e-05	0	0	0.00048744
OTU00184	SH0939473.09FU	UDB05318300	Fungi	Ascomycota	Dothideomycetes	unclassified	unclassified	unclassified	Dothideomycetes_sp	ND	99.4	100		0.000694004	0.00116071	0.00094748	0.000221959	0.00104701	0.000331555	3.25844e-05	0.000208848	4.01445e-05	6.26318e-05	2.06932e-05	0.000238695	0	0	4.79616e-05	0.00133234
OTU01121	SH1001007.09FU	UDB03315608	Fungi	Ascomycota	Leotiomycetes	Helotiales	Helotiaceae	unclassified	Helotiaceae_sp	ND	100	100		9.57247e-05	0.000730816	0	0	0	0.000394708	0	5.69584e-05	0.00114412	0.000104386	0.000310398	0	0.00109432	0.00201883	0.00088729	0.000519936
OTU01028	SH1294061.09FU	UDB0623330	Fungi	Ascomycota	Eurotiomycetes	Eurotiales	Aspergillaceae	unclassified	Aspergillaceae_sp	ND	99.4	99.4		0	0.00378305	0	0	0	0.000963087	0	0	0.0031112	0	0.000144853	0	0	0	0	0.00100738
OTU00828	SH1046351.09FU	UDB0629632	Fungi	Ascomycota	Sordariomycetes	Glomerellales	Reticulascaceae	unclassified	Reticulascaceae_sp	ND	100	99.3		0.000622211	0	0.00125359	8.87837e-05	0.0071884	6.31532e-05	0	0	0	0	0	0.000151897	0	0	0	0.00107237
OTU00316	SH0974378.09FU	UDB01076046	Fungi	Ascomycota	Leotiomycetes	Helotiales	Amorphothecaceae	unclassified	Amorphothecaceae_sp	ND	96.4	98.6		0	0.000487211	0	0	1.5627e-05	0.000331555	0.000276968	0.000151889	0.00204737	0.000208773	0.000475944	0	0.00102592	0.000630883	0.0017506	0.000227472
OTU00957	SH0940239.09FU	MH483621	Fungi	Ascomycota	unclassified	unclassified	unclassified	unclassified	Ascomycota_sp	ND	97.3	98.4		0.000215381	0.000186286	8.74597e-05	0	0.000640705	0.000315766	0.0035517	0.000455667	0.000722601	0.00022965	0.00142783	0.000108498	0.00180106	0.00037853	0.000143885	0.000194976
OTU01167	SH0994887.09FU	LC098753	Fungi	Ascomycota	Leotiomycetes	Rhytismatales	Rhytismataceae	unclassified	Rhytismataceae_sp	ND	95.7	96.6		0	0	0.00115155	0.00139094	0.00337542	0	0	0	0	0	0	2.16995e-05	0	0	0	0
OTU00417	SH1030591.09FU	UDB0383291	Fungi	Ascomycota	Leotiomycetes	Helotiales	unclassified	unclassified	Helotiales_sp	ND	100	100		1.19656e-05	0.000315254	1.45766e-05	0.0195028	1.5627e-05	0	0	5.69584e-05	0	0	0	0.0204843	0	0	0	0
OTU00677	SH0985549.09FU	UDB0192813	Fungi	Ascomycota	Dothideomycetes	Pleosporales	Melanommataceae	unclassified	Melanommataceae_sp	ND	100	100		0.00477427	0	0	0	0.00854794	0	0	3.79723e-05	0	0	0	0	0	0	0	0
OTU00737	SH0947500.09FU	UDB05779764	Fungi	Ascomycota	unclassified	unclassified	unclassified	unclassified	Ascomycota_sp	ND	98.7	100		5.98279e-05	0.00127535	0.000393569	0	0.00056257	0	0	0	0	0	0	0	0	0	0	0.0249569
OTU00863	SH1259376.09FU	MN576831_refs	Fungi	Ascomycota	Sordariomycetes	Hypocreales	Cordycipitaceae	Liangia	Liangia_sinensis	ND	100	100		0.000646142	0.000343913	0.00196784	0.000532702	0.000500063	0.000568379	0.000407305	0.000683501	0.000501807	0.000104386	0.000165546	8.6798e-05	9.1193e-05	0.000151412	0	0.00965132
OTU00841	SH0985686.09FU	UDB03702302	Fungi	Ascomycota	Dothideomycetes	Pleosporales	Melanommataceae	unclassified	Melanommataceae_sp	ND	100	100		0.000825626	0	0.00176377	0	0.00746968	0	0	0	0	6.26318e-05	0	0	0	0	0	0.000747408
OTU00166	SH0968821.09FU	UDB05096679	Fungi	Ascomycota	Sordariomycetes	Sordariales	unclassified	unclassified	Sordariales_sp	ND	100	100		0.00217774	0	0	0.000192365	0	0.00028419	1.62922e-05	0	0.00728623	2.08773e-05	0	0	0.000159588	0.000706589	0.000143885	0
OTU01033	SH0992006.09FU	JF424331	Fungi	Ascomycota	Leotiomycetes	Helotiales	unclassified	unclassified	Helotiales_sp	ND	100	100		0.000251277	0	0.000743408	0.00032554	0.00264096	0.000378919	0	0.000322764	0	0	0	6.50985e-05	0	0	0	0.00610925
OTU01465	SH0966310.09FU	UDB03549383	Fungi	Ascomycota	unclassified	unclassified	unclassified	unclassified	Ascomycota_sp	ND	98.6	100		0.00210594	4.29892e-05	0.000451875	4.43918e-05	0.00284411	0.000268401	1.62922e-05	0.000113917	0	0.000271404	0	0.000130197	0	0	0	0.000747408
OTU01093	SH0978000.09FU	UDB03568612	Fungi	Ascomycota	Sordariomycetes	Hypocreales	unclassified	unclassified	Hypocreales_sp	ND	99.4	100		2.39312e-05	7.16486e-05	0.00342551	0.00102101	0.000906363	0.000110518	0	0.000645529	4.01445e-05	4.17545e-05	6.20797e-05	2.16995e-05	0	0	2.39808e-05	0.0008124
OTU00935	SH1086895.09FU	KF815644	Fungi	Ascomycota	Dothideomycetes	Mycosphaerellales	Teratosphaeriaceae	unclassified	Teratosphaeriaceae_sp	ND	100	100		0.000969213	2.86595e-05	0.0013119	0.000547499	0.0017971	0.000315766	0.000211799	5.69584e-05	2.00723e-05	0.0009186	6.20797e-05	0.000130197	0	0	9.59233e-05	0.00048744
OTU01226	SH1000754.09FU	UDB03573224	Fungi	Ascomycota	Sordariomycetes	Hypocreales	unclassified	unclassified	Hypocreales_sp	ND	97	100		0.00173501	0	0	0	0.000890736	0	8.14611e-05	0	0	0.0036744	0	0	0	0	0	3.2496e-05
OTU01270	SH0985690.09FU	JF449642	Fungi	Ascomycota	Dothideomycetes	Pleosporales	Melanommataceae	unclassified	Melanommataceae_sp	ND	99.3	100		0.000275209	0	0.000291532	0.0016129	0.000609451	0.00149989	0	0.000284792	4.01445e-05	0	0	0.000802882	0	0	0	0.00048744
OTU00822	SH0970663.09FU	UDB03568841	Fungi	Ascomycota	Sordariomycetes	Hypocreales	unclassified	unclassified	Hypocreales_sp	ND	99.4	100		0.000287174	0	0	0	7.81348e-05	0	0.00141742	0	0	0.00482265	0	0	0	0	0	0
OTU01336	SH1039364.09FU	UDB0616496	Fungi	Ascomycota	Dothideomycetes	Pleosporales	unclassified	unclassified	Pleosporales_sp	ND	100	100		0.00105297	0	0	0	0.0035942	0	3.25844e-05	0	0	0.000417545	0	0	0	0	0	0
OTU02515	SH0997454.09FU	UDB03944003	Fungi	Ascomycota	Leotiomycetes	Rhytismatales	Rhytismataceae	unclassified	Rhytismataceae_sp	ND	96.6	100		0	0	0.000553912	0.00198284	0.000968871	0	0	0	0	0	0	0.00214825	0	0	0	0.000194976
OTU01346	SH1084939.09FU	KU325293	Fungi	Ascomycota	Dothideomycetes	Pleosporales	unclassified	unclassified	Pleosporales_sp	ND	100	100		0.000287174	0	0.000889174	0.000621486	0.00107826	9.47299e-05	3.25844e-05	0.000265806	2.00723e-05	0	4.13864e-05	0.000347192	0	0	0	0.00272967
OTU01334	SH0985845.09FU	UDB03704042	Fungi	Ascomycota	Dothideomycetes	Pleosporales	Melanommataceae	unclassified	Melanommataceae_sp	ND	98.6	100		0	0	0	0.00032554	9.37617e-05	0.00266822	0	0	2.00723e-05	0	0	0.00258224	0	0	0	0
OTU01554	SH0993030.09FU	UDB03696457	Fungi	Ascomycota	Dothideomycetes	Pleosporales	unclassified	unclassified	Pleosporales_sp	ND	98.6	100		0.00137604	0	4.37299e-05	0	0.00245343	0	1.62922e-05	3.79723e-05	0	0.000208773	2.06932e-05	0	0	0	0	0
OTU01547	SH1286605.09FU	UDB01815925	Fungi	Ascomycota	Dothideomycetes	unclassified	unclassified	unclassified	Dothideomycetes_sp	ND	99.3	100		0.00010769	7.16486e-05	0.00142851	0.000295946	0.00056257	0.000173671	4.88767e-05	0.00117714	6.02168e-05	0	0	0.000629286	0	0	0	0.000389952
OTU01517	SH1046495.09FU	UDB0747679	Fungi	Ascomycota	Leotiomycetes	Thelebolales	Pseudeurotiaceae	unclassified	Pseudeurotiaceae_sp	ND	97.9	100		0.000131621	4.29892e-05	0.000160343	0.000769458	0.000484436	0.000347343	0	0.000341751	0.000100361	0	6.20797e-05	0.00171426	0	0.000100941	0.000143885	0.00126734
OTU00201	SH0938719.09FU	UDB01740298	Fungi	Ascomycota	Sordariomycetes	Sordariales	unclassified	unclassified	Sordariales_sp	ND	99.3	100		8.37591e-05	0	7.28831e-05	8.87837e-05	0	0.000110518	0.000130338	3.79723e-05	0.00152549	0.0004593	0	2.16995e-05	0.00337414	0	0	0
OTU00733	SH1004122.09FU	UDB03936633	Fungi	Ascomycota	Sordariomycetes	Hypocreales	Bionectriaceae	unclassified	Bionectriaceae_sp	ND	100	100		0.00150766	0.000343913	1.45766e-05	0	6.25078e-05	0	0.000961241	0	0	0.00121088	0.000144853	0	0	0	4.79616e-05	0
OTU01481	SH1262789.09FU	UDB03563422	Fungi	Ascomycota	Sordariomycetes	Hypocreales	unclassified	unclassified	Hypocreales_sp	ND	98.2	100		0	0.000214946	0	0	0	0	0.000244383	0	0.0023886	0.000146141	0.000372478	0	0.00113991	0.00075706	0.000335731	0
OTU01298	SH1030577.09FU	UDB0209163	Fungi	Ascomycota	Leotiomycetes	Helotiales	Pezizellaceae	unclassified	Pezizellaceae_sp	ND	100	100		0	0	0.00151597	0	0.00229716	0	0	0	0	0	0	0	0	0	0	9.74881e-05
OTU01702	SH1262788.09FU	UDB03563442	Fungi	Ascomycota	Sordariomycetes	Hypocreales	unclassified	unclassified	Hypocreales_sp	ND	100	100		1.19656e-05	0.000401232	0	0	0	0.000126306	0.000993825	0	2.00723e-05	0.00108562	0.000620797	0	0.000433167	0.00100941	0.000191847	0
OTU01598	SH0978041.09FU	UDB03568463	Fungi	Ascomycota	Sordariomycetes	Hypocreales	unclassified	unclassified	Hypocreales_sp	ND	99.4	100		0	0	0.00195327	0	0	0.000126306	0	0	0	0	0	0	0	0	0	0.00331459
OTU01846	SH0952499.09FU	UDB06906241	Fungi	Ascomycota	Leotiomycetes	Helotiales	Tympanidaceae	unclassified	Tympanidaceae_sp	ND	97.3	100		0.000682038	0	0.000641371	2.95946e-05	0.00125016	0.000157883	4.88767e-05	1.89861e-05	0	2.08773e-05	0	0	0	0	0	0.00139733
OTU01413	SH0968881.09FU	UDB05115079	Fungi	Ascomycota	Sordariomycetes	Sordariales	unclassified	unclassified	Sordariales_sp	ND	99.3	100		0.000478623	0	0	0	0	6.31532e-05	0.0014663	0	0.000120434	0.000146141	0	0.000282094	0.000205184	7.5706e-05	0.00131894	6.4992e-05
OTU00970	SH0888064.09FU	UDB03251913	Fungi	Ascomycota	Sordariomycetes	Microascales	Halosphaeriaceae	unclassified	Halosphaeriaceae_sp	ND	99.4	100		0.00105297	0	0.00013119	0	0.000343793	0	0.000114046	0	0	0.00196246	0	0	0	0	0	0
OTU01611	SH1036493.09FU	UDB02487100	Fungi	Ascomycota	Lecanoromycetes	GS36	unclassified	unclassified	GS36_sp	ND	99.2	100		9.57247e-05	0	4.37299e-05	0.000192365	0.000140643	0.00113676	0	0.000816404	0	0	6.20797e-05	2.16995e-05	0	0	0	0.00123485
OTU00493	SH0891413.09FU	DQ200840_refs	Fungi	Ascomycota	Pezizomycetes	Pezizales	Pezizaceae	unclassified	Pezizaceae_sp	ND	100	100		0	1.43297e-05	0	0	0	6.31532e-05	0	0	0.000602168	0	0	0.000108498	0.00186946	0.00131224	0.000359712	0
OTU01117	SH0979133.09FU	AY699656_refs	Fungi	Ascomycota	Leotiomycetes	Helotiales	unclassified	unclassified	Helotiales_sp	ND	100	100		0	0	0	0	0	0.000363131	0	0	0	0	0	0	0.00196065	0.00186741	0	0
OTU01839	SH0992002.09FU	HQ021905	Fungi	Ascomycota	Leotiomycetes	Helotiales	unclassified	unclassified	Helotiales_sp	ND	100	100		0	0	0.00125359	0	0.00134392	0	0	0	0	0	0	6.50985e-05	0	0	0	6.4992e-05
OTU01907	SH0982875.09FU	UDB0803792	Fungi	Ascomycota	Leotiomycetes	Helotiales	Solenopeziaceae	unclassified	Solenopeziaceae_sp	ND	99.3	100		0	0	0	1.47973e-05	0	0.00108939	0	0.00140497	0	0	0	0.000282094	0.00013679	0	0	0
OTU07482	SH0979301.09FU	UDB03324541	Fungi	Ascomycota	Leotiomycetes	Helotiales	unclassified	unclassified	Helotiales_sp	ND	97.3	100		2.39312e-05	0	0.000102036	4.43918e-05	0.00153144	0	0	0	0	0	0	0.000108498	0	0	0	0.00116986
OTU00561	SH1271316.09FU	UDB05366752	Fungi	Ascomycota	unclassified	unclassified	unclassified	unclassified	Ascomycota_sp	ND	95.8	99.3		0	0	0	0.0161438	0	0	0	0.00168977	0	0	0	0	0	0	0	0
OTU01432	SH0995724.09FU	UDB07300954	Fungi	Ascomycota	Sordariomycetes	Sordariales	unclassified	unclassified	Sordariales_sp	ND	98.6	98		2.39312e-05	1.43297e-05	0.000262379	0.000192365	6.25078e-05	0.00273138	0	0.000341751	0.000301084	8.35091e-05	0	0.000390591	0.000250781	0.000277589	0	0.00103987
OTU02446	SH1197853.09FU	UDB0619431	Fungi	Ascomycota	Leotiomycetes	unclassified	unclassified	unclassified	Leotiomycetes_sp	ND	92.3	97.9		0	2.86595e-05	0.00123901	0	0	0.00164198	0	0	0	0	4.13864e-05	0	0	0	0	0
OTU00270	SH0950591.09FU	UDB07534302	Fungi	Ascomycota	Sordariomycetes	Xylariales	unclassified	unclassified	Xylariales_sp	ND	99.3	100		0	0	0.0374911	0	0.000125016	0	0	0	0	0	0	0	0	0	0	9.74881e-05
OTU00403	SH0993078.09FU	UDB04491266	Fungi	Ascomycota	Sordariomycetes	unclassified	unclassified	unclassified	Sordariomycetes_sp	ND	100	100		0	0	0	0.0267535	0.000796975	0	0	0	0	0	0	0	0	0	0	0
OTU00965	SH1195845.09FU	MN401008	Fungi	Ascomycota	Dothideomycetes	Pleosporales	unclassified	unclassified	Pleosporales_sp	ND	100	100		0.000586314	5.73189e-05	0.000889174	0	0.00548506	0	3.25844e-05	0	0	8.35091e-05	0.000124159	4.3399e-05	0	0	0	0.000974881
OTU01412	SH0941298.09FU	UDB03319865	Fungi	Ascomycota	Leotiomycetes	Helotiales	unclassified	unclassified	Helotiales_sp	ND	96.6	100		0.000191449	0	1.45766e-05	0	0.00435992	0	0	0	0	0	0	0	0	0	0	0
OTU01085	SH0959213.09FU	UDB03324530	Fungi	Ascomycota	Leotiomycetes	Helotiales	unclassified	unclassified	Helotiales_sp	ND	100	100		0	0	0	0	0	0	0	0	0	0	0	0	0	0.00719207	0	0
OTU01655	SH0979292.09FU	UDB0626668	Fungi	Ascomycota	Leotiomycetes	Helotiales	Hyaloscyphaceae	unclassified	Hyaloscyphaceae_sp	ND	100	100		0	0	0	0.0027227	0.00015627	0.000710474	0	0.000569584	2.00723e-05	0	0	0.000325493	0	0	0	0
OTU00514	SH0979652.09FU	OL628684	Fungi	Ascomycota	Sordariomycetes	Chaetosphaeriales	Chaetosphaeriaceae	unclassified	Chaetosphaeriaceae_sp	ND	98	100		0.000335036	0.000286595	0.000189496	8.87837e-05	0.000125016	0	0.00174327	7.59446e-05	0.000240867	0.000647195	0.00064149	0	0	0	9.59233e-05	0.000389952
OTU01490	SH0953571.09FU	UDB01114848	Fungi	Ascomycota	Sordariomycetes	unclassified	unclassified	unclassified	Sordariomycetes_sp	ND	100	100		0.000347002	0	0.000597642	0	0.00295349	0	1.62922e-05	0	0	0	6.20797e-05	0	0	0	0	0.000194976
OTU01640	SH0954497.09FU	UDB01347789	Fungi	Ascomycota	unclassified	unclassified	unclassified	unclassified	Ascomycota_sp	ND	100	100		0	0	0.000699678	0	0	0	0	0	0	0	0	0.00403611	0	0	0	0.00048744
OTU01581	SH1037754.09FU	UDB03338262	Fungi	Ascomycota	Leotiomycetes	Helotiales	unclassified	unclassified	Helotiales_sp	ND	99.3	100		0.00271619	0	0	2.95946e-05	0	0	0	0	0	0	0	0	0	0	0	0
OTU01108	SH1262789.09FU	UDB03563422	Fungi	Ascomycota	Sordariomycetes	Hypocreales	unclassified	unclassified	Hypocreales_sp	ND	99.6	100		0	0	0	0	0	0	0	0	0.00375351	0	0	0	0.000273579	0.000252353	0	0
OTU02226	SH1010687.09FU	UDB01405411	Fungi	Ascomycota	unclassified	unclassified	unclassified	unclassified	Ascomycota_sp	ND	98.8	100		0.000646142	0	0	2.95946e-05	0	0.000552591	0	0	0.00194701	0	0	0.000130197	4.55965e-05	0	0.000119904	9.74881e-05
OTU00794	SH0962969.09FU	UDB02941416	Fungi	Ascomycota	Leotiomycetes	Helotiales	unclassified	unclassified	Helotiales_sp	ND	99.3	100		0.000418796	4.29892e-05	1.45766e-05	0.000251554	0.000234404	0.00118412	9.77533e-05	3.79723e-05	0.000301084	0.000104386	0	2.16995e-05	4.55965e-05	0.000252353	4.79616e-05	0
OTU01606	SH0993906.09FU	UDB0462705	Fungi	Ascomycota	Dothideomycetes	Mycosphaerellales	unclassified	unclassified	Mycosphaerellales_sp	ND	97.9	100		0.000143587	0	0.00110782	0.000503107	0.000265658	0.000142095	0	0.000189861	0	0.000125264	0	8.6798e-05	0.000113991	0	0	0.000227472
OTU01706	SH1169457.09FU	UDB01701808	Fungi	Ascomycota	Dothideomycetes	unclassified	unclassified	unclassified	Dothideomycetes_sp	ND	100	100		0.000586314	0	0.000174919	0	0.00145331	0	6.51689e-05	0	0	0.000417545	2.06932e-05	0	0	0	0	0
OTU01920	SH1095344.09FU	UDB01347732	Fungi	Ascomycota	unclassified	unclassified	unclassified	unclassified	Ascomycota_sp	ND	94.6	100		0	4.29892e-05	7.28831e-05	5.91891e-05	0	0.00191039	0	0.000379723	0	0	0	0.000238695	0	0	0	0.000357456
OTU01996	SH0910983.09FU	UDB03390388	Fungi	Ascomycota	Eurotiomycetes	Chaetothyriales	Herpotrichiellaceae	unclassified	Herpotrichiellaceae_sp	ND	99.4	100		0.000382899	1.43297e-05	1.45766e-05	0.000118378	0	0.000394708	0	0.000113917	2.00723e-05	0.00173281	0	6.50985e-05	0	0	0	0.00032496
OTU01287	SH1077787.09FU	UDB01614933	Fungi	Ascomycota	Dothideomycetes	Capnodiales	unclassified	unclassified	Capnodiales_sp	ND	99.4	100		0.000239312	4.29892e-05	0.000145766	0	6.25078e-05	9.47299e-05	0.000423598	0	6.02168e-05	0.000334036	0.000186239	0.000108498	0	0	0.00127098	0.000422448
OTU02081	SH1122047.09FU	UDB02659289	Fungi	Ascomycota	unclassified	unclassified	unclassified	unclassified	Ascomycota_sp	ND	99.4	100		4.78623e-05	5.73189e-05	0.000626795	0	4.68809e-05	0.00157883	0	0	0	2.08773e-05	0	0	0	0	0	0
OTU00595	SH0896086.09FU	UDB042711	Fungi	Ascomycota	Orbiliomycetes	Orbiliales	unclassified	unclassified	Orbiliales_sp	ND	100	100		0	2.86595e-05	2.91532e-05	0	0	0	0.00224833	0	0	6.26318e-05	0	0	0	0	0	9.74881e-05
OTU02136	SH0962876.09FU	UDB0750057	Fungi	Ascomycota	Leotiomycetes	Helotiales	unclassified	unclassified	Helotiales_sp	ND	99.3	100		0	0	0.00154512	1.47973e-05	0.000375047	1.57883e-05	0.00014663	1.89861e-05	0	4.17545e-05	0	4.3399e-05	0	0	0	0
OTU02114	SH1026505.09FU	UDB0423694	Fungi	Ascomycota	Dothideomycetes	Patellariales	unclassified	unclassified	Patellariales_sp	ND	100	100		7.17935e-05	0	0.000233226	4.43918e-05	0.000109389	0.000394708	1.62922e-05	0.000683501	0	0	0.000206932	0	0	2.52353e-05	0	0.00116986
OTU02572	SH0941034.09FU	UDB07350809	Fungi	Ascomycota	Sordariomycetes	unclassified	unclassified	unclassified	Sordariomycetes_sp	ND	100	100		0.0011128	0	4.37299e-05	0	0.000375047	0	4.88767e-05	0	0	0.000271404	2.06932e-05	0	0	0	0	6.4992e-05
OTU01034	SH1044695.09FU	UDB01402095	Fungi	Ascomycota	Dothideomycetes	unclassified	unclassified	unclassified	Dothideomycetes_sp	ND	98.6	100		0.000167518	0	0.000306109	5.91891e-05	0.000421928	0	0	0.000132903	0.000120434	0.000521932	0	0	0	0	0	0.00107237
OTU02022	SH1024454.09FU	UDB04696115	Fungi	Ascomycota	Sordariomycetes	Pisorisporiales	unclassified	unclassified	Pisorisporiales_sp	ND	98.7	100		1.19656e-05	0	1.45766e-05	0.00195324	0	0	0	0	0	0	0	0	0	0	0	0
OTU02363	SH1041429.09FU	UDB0323546	Fungi	Ascomycota	Dothideomycetes	Pleosporales	Melanommataceae	unclassified	Melanommataceae_sp	ND	98.7	100		0	0	2.91532e-05	0	0	0.00154725	0	0.00024682	0	0	0	0.000260394	0	5.04706e-05	0	0.000227472
OTU02181	SH0979292.09FU	UDB0626668	Fungi	Ascomycota	Leotiomycetes	Helotiales	Hyaloscyphaceae	unclassified	Hyaloscyphaceae_sp	ND	96.6	100		0	0	0	0.0016277	0	0.00018946	0	9.49307e-05	0	0	0	6.50985e-05	0	5.04706e-05	2.39808e-05	0
OTU01109	SH0889149.09FU	UDB01762697	Fungi	Ascomycota	Dothideomycetes	Pleosporales	unclassified	unclassified	Pleosporales_sp	ND	98.7	100		0.000119656	0	0	1.47973e-05	0.00173459	0	0.000130338	0	0	0	0	0	0	0	0	0
OTU02260	SH1081335.09FU	UDB0202427	Fungi	Ascomycota	unclassified	unclassified	unclassified	unclassified	Ascomycota_sp	ND	99.3	100		0	0	0	0.000133175	3.12539e-05	0	0	0.00180368	2.00723e-05	2.08773e-05	0	0	0	0	0.000527578	0
OTU02225	SH0952526.09FU	UDB02819931	Fungi	Ascomycota	Leotiomycetes	unclassified	unclassified	unclassified	Leotiomycetes_sp	ND	99.3	100		0	0	1.45766e-05	0.00032554	6.25078e-05	0.000142095	0	0.00165179	0	0	0	0.000130197	0	0	0	3.2496e-05
OTU03135	SH1169790.09FU	DQ914713	Fungi	Ascomycota	Dothideomycetes	Pleosporales	unclassified	unclassified	Pleosporales_sp	ND	97.4	100		0.000526486	0	0.000553912	0	0.000187523	0	0	0	0	2.08773e-05	0	0	0	0	0	0.00107237
OTU02297	SH0985660.09FU	UDB05000696	Fungi	Ascomycota	Dothideomycetes	Pleosporales	Pleomassariaceae	unclassified	Pleomassariaceae_sp	ND	100	100		0	0	0	0.00170169	0	0	0	0.000189861	0	0	0	2.16995e-05	0	0	0	0
OTU11019	SH0990674.09FU	UDB01658512	Fungi	Ascomycota	unclassified	unclassified	unclassified	unclassified	Ascomycota_sp	ND	97.9	100		0	0.000114638	8.74597e-05	0	0	0	0	0	0.00182658	4.17545e-05	0.000289705	0	2.27983e-05	0	2.39808e-05	0
OTU12920	SH0994849.09FU	UDB03124754	Fungi	Ascomycota	unclassified	unclassified	unclassified	unclassified	Ascomycota_sp	ND	97.2	100		0	0	0.00167631	0	0	0	0	0	0	0	0	0	0	0	0	0
OTU02376	SH0994887.09FU	LC098753	Fungi	Ascomycota	Leotiomycetes	Rhytismatales	Rhytismataceae	unclassified	Rhytismataceae_sp	ND	100	100		0	0	0.00163258	0	0	0	0	0	0	0	0	0	0	0	0	0
OTU02166	SH1262802.09FU	UDB03568305	Fungi	Ascomycota	Sordariomycetes	Hypocreales	unclassified	unclassified	Hypocreales_sp	ND	100	100		0	0	0	0	0	3.15766e-05	0	0	2.00723e-05	0	0	0	9.1193e-05	0.00242259	0	0
OTU02473	SH0919872.09FU	UDB03337524	Fungi	Ascomycota	Leotiomycetes	Helotiales	unclassified	unclassified	Helotiales_sp	ND	98.6	100		0	0	0	0.00152412	0	0	0	0	0	0	0	0	0	0	0	0
OTU02756	SH1184825.09FU	UDB0651566	Fungi	Ascomycota	unclassified	unclassified	unclassified	unclassified	Ascomycota_sp	ND	100	100		0	2.86595e-05	1.45766e-05	0	0	0	0	9.49307e-05	0.00160578	0	0.000165546	0	0	0	0	0
OTU00081	SH1177130.09FU	MK406814	Fungi	Ascomycota	unclassified	unclassified	unclassified	unclassified	Ascomycota_sp	ND	100	100		4.78623e-05	0	0	0	0	1.57883e-05	1.62922e-05	0.000113917	0.000341228	2.08773e-05	0	0	0	0	0.00141487	0
OTU02540	SH1024449.09FU	UDB0834553	Fungi	Ascomycota	Sordariomycetes	unclassified	unclassified	unclassified	Sordariomycetes_sp	ND	98.7	100		0	0	0	4.43918e-05	0	3.15766e-05	0	0	0	0.00156579	0	0	0	0	0	0
OTU02964	SH1027003.09FU	UDB0592501	Fungi	Ascomycota	unclassified	unclassified	unclassified	unclassified	Ascomycota_sp	ND	99.4	100		0	0	0	0	0	0.00105782	0	0	0	0	0	0	0.000113991	0	0	0
OTU02180	SH0896104.09FU	UDB0479468	Fungi	Ascomycota	Orbiliomycetes	Orbiliales	unclassified	unclassified	Orbiliales_sp	ND	98.8	100		0	0	0	4.43918e-05	0	0	0	5.69584e-05	0.00110397	0	0	0	0	0	0.000239808	0
OTU03089	SH0955223.09FU	UDB05544317	Fungi	Ascomycota	Sordariomycetes	Hypocreales	Tilachlidiaceae	unclassified	Tilachlidiaceae_sp	ND	93.9	100		0	0	0	0	0.00104701	0	1.62922e-05	0	0	0	0	0	0	0	0	0
OTU03224	SH1077816.09FU	UDB01612531	Fungi	Ascomycota	Dothideomycetes	Capnodiales	unclassified	unclassified	Capnodiales_sp	ND	96.9	100		0	0	0	0	0	0.000110518	0	1.89861e-05	0	0	0	6.50985e-05	0	0	0.00134293	0
OTU10778	SH0914322.09FU	UDB05423085	Fungi	Ascomycota	Pezizomycetes	Pezizales	unclassified	unclassified	Pezizales_sp	ND	96.1	100		0	0	0	0	0	0	0.000114046	0	0.000120434	0.00104386	0	0	0	0	2.39808e-05	0
OTU03080	SH1044865.09FU	UDB01384851	Fungi	Ascomycota	unclassified	unclassified	unclassified	unclassified	Ascomycota_sp	ND	97.8	100		0	0	0	0	0	0	0	0	0	0	0	0.000108498	0.0012995	0	0	0
OTU00714	SH0882688.09FU	UDB03570482	Fungi	Ascomycota	Sordariomycetes	Hypocreales	unclassified	unclassified	Hypocreales_sp	ND	98	100		0	0	0	0	0	1.57883e-05	0	0	0	0	2.06932e-05	0	4.55965e-05	0.00126177	0	0
OTU01374	SH0889270.09FU	UDB02634467	Fungi	Ascomycota	Orbiliomycetes	Orbiliales	unclassified	unclassified	Orbiliales_sp	ND	98.9	100		3.58968e-05	1.43297e-05	0.000174919	1.47973e-05	3.12539e-05	0	1.62922e-05	1.89861e-05	0	0	2.06932e-05	0	0	0	0	0.00100738
OTU03331	SH0978052.09FU	UDB03568571	Fungi	Ascomycota	Sordariomycetes	Hypocreales	unclassified	unclassified	Hypocreales_sp	ND	100	100		0	0	0.000145766	0	0	0	0	0	0	0	0	0	2.27983e-05	0	0	0.00100738
OTU04245	SH0889027.09FU	UDB04499702	Fungi	Ascomycota	Dothideomycetes	Pleosporales	Phaeosphaeriaceae	unclassified	Phaeosphaeriaceae_sp	ND	100	100		0	0	0	0	0	0	0	0	0	0	0	0	0	0	0	0.00123485
OTU02110	SH1077080.09FU	UDB03570865	Fungi	Ascomycota	Sordariomycetes	Hypocreales	unclassified	unclassified	Hypocreales_sp	ND	98.8	99.4		0	0	0	0	3.12539e-05	0	0.000602812	0	0	0.00244264	0	0	0	0	0	0
OTU02415	SH0952590.09FU	UDB02819529	Fungi	Ascomycota	Leotiomycetes	Leotiales	unclassified	unclassified	Leotiales_sp	ND	98.6	99.3		9.57247e-05	0	0.000364416	0.000295946	0.00132829	6.31532e-05	6.51689e-05	0.000208848	0	0	0	0.000238695	0	0	0	0.000259968
OTU02805	SH0952591.09FU	UDB02822769	Fungi	Ascomycota	Leotiomycetes	Helotiales	unclassified	unclassified	Helotiales_sp	ND	95.2	99.3		1.19656e-05	0	0	1.47973e-05	0.000406301	4.73649e-05	0	0	0	0	0	0	0	0	0	0.00136483
OTU00831	SH1074202.09FU	FJ231504	Fungi	Ascomycota	Sordariomycetes	Hypocreales	unclassified	unclassified	Hypocreales_sp	ND	99.4	98.3		3.58968e-05	4.29892e-05	0.000116613	2.95946e-05	6.25078e-05	1.57883e-05	6.51689e-05	0	6.02168e-05	8.35091e-05	4.13864e-05	0	0	7.5706e-05	0	0.00175479
OTU02387	SH1023907.09FU	UDB06893326	Fungi	Ascomycota	Leotiomycetes	Helotiales	Tympanidaceae	unclassified	Tympanidaceae_sp	ND	98.6	98		3.58968e-05	5.73189e-05	0	0	0	0	0.0016781	0	0	2.08773e-05	0	0	0	0	0	0
OTU11492	SH0990674.09FU	UDB01658512	Fungi	Ascomycota	unclassified	unclassified	unclassified	unclassified	Ascomycota_sp	ND	98.6	97.3		0	0.000286595	0	0	0	1.57883e-05	0	7.59446e-05	0.003332	0	0.000165546	6.50985e-05	0	0	0.000503597	0
OTU00963	SH0987194.09FU	UDB0782469	Fungi	Ascomycota	Leotiomycetes	Helotiales	unclassified	unclassified	Helotiales_sp	ND	100	92.7		0	0.00534499	0	0	0	0	0.000749442	0	6.02168e-05	0.00068895	0.000910502	2.16995e-05	0.000661149	2.52353e-05	0.000311751	0
OTU00163	SH1264917.09FU	UDB05159722	Fungi	Basidiomycota	Agaricomycetes	Polyporales	unclassified	unclassified	Polyporales_sp	ND	99.4	100		0.00124442	1.43297e-05	0.0027404	0.00392128	0.0102357	0.045123	0.000244383	0.0012341	0	0.000354913	0.000289705	0.00197465	0.00013679	0	7.19424e-05	0.0089689
OTU00034	SH1062198.09FU	UDB03822056	Fungi	Basidiomycota	Agaricomycetes	unclassified	unclassified	unclassified	Agaricomycetes_sp	ND	97.8	99.1		0.000526486	0.0811206	0.000335262	0	0.000125016	0	0.353785	0	0.0141911	0.204973	0.0376203	0	0	0	0.078705	0.0016248
OTU00387	SH0970106.09FU	UDB01468295	Fungi	Basidiomycota	Agaricomycetes	Auriculariales	unclassified	unclassified	Auriculariales_sp	ND	100	100		0	0	0.0237453	0.00338858	0	0.00153147	0	0.000189861	0	0	0	0.00175766	6.83948e-05	0.0024983	0	0.0436097
OTU00645	SH1044587.09FU	UDB01488655	Fungi	Basidiomycota	unclassified	unclassified	unclassified	unclassified	Basidiomycota_sp	ND	100	100		3.58968e-05	0.000415562	0	0	0	0.000394708	0.00182473	0.000113917	0.0010839	0.000521932	0.00142783	0	0.00332855	0.000100941	0.00103118	0
OTU00758	SH1173949.09FU	UDB02426980	Fungi	Basidiomycota	Agaricomycetes	Agaricales	unclassified	unclassified	Agaricales_sp	ND	97.6	100		0	0	0	0.000443918	0	9.47299e-05	1.62922e-05	0.00119613	0.0144721	0	0	8.6798e-05	0.0160272	0.001716	0.000263789	0
OTU01005	SH1187889.09FU	UDB0559853	Fungi	Basidiomycota	Agaricomycetes	Atheliales	unclassified	unclassified	Atheliales_sp	ND	99	100		0	0.00763774	0	0	0	0	0.00322586	0	0	0.00382054	0.0102225	0	0	0	0	0
OTU03631	SH1155140.09FU	KU924840_refs	Fungi	Basidiomycota	Agaricomycetes	Thelephorales	Thelephoraceae	unclassified	Thelephoraceae_sp	ND	99.5	100		0	0.00051587	0	0.000547499	4.68809e-05	0.000378919	0.000130338	3.79723e-05	0.00158571	0.000354913	0.000206932	0	0.00412648	0.002574	0.00136691	0
OTU01765	SH1159361.09FU	UDB06363407	Fungi	Basidiomycota	Agaricomycetes	Trechisporales	unclassified	unclassified	Trechisporales_sp	ND	95.6	100		0	0.00157627	0	0	0	0	0	0	0.00118426	0	0.000827729	2.16995e-05	0.00091193	0	0.00103118	0.0016248
OTU00138	SH1173853.09FU	UDB02443037	Fungi	Basidiomycota	Agaricomycetes	Agaricales	unclassified	unclassified	Agaricales_sp	ND	100	100		0	0.00054453	0	0	0	0	0	0	0.00590124	0.0879977	0.00070357	0	0	0	0.00472422	3.2496e-05
OTU01027	SH1167828.09FU	UDB0788203	Fungi	Basidiomycota	Agaricomycetes	Boletales	unclassified	unclassified	Boletales_sp	ND	98.8	100		1.19656e-05	0	0.000364416	0.000281148	0	0	0	0.00163281	0.00357286	0	0	0	4.55965e-05	0	0.00057554	0.00701914
OTU00189	SH0959859.09FU	UDB06285010	Fungi	Basidiomycota	Agaricomycetes	Russulales	unclassified	unclassified	Russulales_sp	ND	99	100		1.19656e-05	0	0.000116613	0.048905	0	0	0	0.012322	0	0	0	0	0	0	2.39808e-05	9.74881e-05
OTU00529	SH1086621.09FU	UDB0801977	Fungi	Basidiomycota	Agaricomycetes	Agaricales	unclassified	unclassified	Agaricales_sp	ND	100	100		0	0	0	0	0	6.31532e-05	0	5.69584e-05	0	0	0	0	0.00403529	0.0461302	0	0
OTU00023	SH0885013.09FU	UDB01998399	Fungi	Basidiomycota	Agaricomycetes	Agaricales	unclassified	unclassified	Agaricales_sp	ND	99.5	100		0	5.73189e-05	0	0	0	0	0.00192248	0	0	0	0.0156855	0	0	0	0	0
OTU01513	SH0880473.09FU	UDB01537437	Fungi	Basidiomycota	Agaricomycetes	unclassified	unclassified	unclassified	Agaricomycetes_sp	ND	99.5	100		2.39312e-05	0	0.00158885	0	0	0	0	0	0	0	0	0	0	0	0	0.00532935
OTU01981	SH1182207.09FU	UDB02047156	Fungi	Basidiomycota	Agaricomycetes	Agaricales	unclassified	unclassified	Agaricales_sp	ND	100	100		0	0	0.00126817	0.000355135	0.00137517	7.89416e-05	0	0.000151889	0	0	0	0.000933079	0	0	0	3.2496e-05
OTU01989	SH1308569.09FU	UDB06409155	Fungi	Basidiomycota	Agaricomycetes	Tremellodendropsidales	unclassified	unclassified	Tremellodendropsidales_sp	ND	99.1	100		0	0	0.000466452	8.87837e-05	0.000812602	0.000442073	0	0.00112018	0	0	0	0.00141047	0	0	0	0
OTU00221	SH1035939.09FU	UDB0621890	Fungi	Basidiomycota	Agaricomycetes	Tremellodendropsidales	unclassified	unclassified	Tremellodendropsidales_sp	ND	99.5	100		0	0.000171957	0	0	0	0	0	0	0	0	0.0708122	0	0	0	0.000311751	0
OTU00380	SH1201827.09FU	UDB03857370	Fungi	Basidiomycota	Agaricomycetes	unclassified	unclassified	unclassified	Agaricomycetes_sp	ND	98	100		0	0	0.0288034	0	0	0	0	0	0	0	2.06932e-05	0	0	0	0	0
OTU00655	SH0970101.09FU	UDB0124546	Fungi	Basidiomycota	Agaricomycetes	Auriculariales	unclassified	unclassified	Auriculariales_sp	ND	99.5	100		5.98279e-05	0	0	0.0151524	0.000296912	7.89416e-05	0	0.000683501	2.00723e-05	0	0	0.000694384	0	0	0	0
OTU01466	SH1258659.09FU	UDB05103971	Fungi	Basidiomycota	Agaricomycetes	Agaricales	unclassified	unclassified	Agaricales_sp	ND	100	100		0	0.000186286	0.00329432	0.000695472	0.000484436	0	1.62922e-05	0.000550598	0	0	2.06932e-05	2.16995e-05	0.000182386	0	0	0
OTU01643	SH1253856.09FU	UDB07061993	Fungi	Basidiomycota	unclassified	unclassified	unclassified	unclassified	Basidiomycota_sp	ND	99.5	100		0	0	0	0.000399526	0	0	0	0.000854376	0	0	0	0.00492579	0	0	0	0
OTU01624	SH1090603.09FU	JX998767	Fungi	Basidiomycota	Agaricomycetes	Auriculariales	unclassified	unclassified	Auriculariales_sp	ND	97.9	100		0.000478623	0	0.000276956	0.000517905	0.00100013	0.000899934	3.25844e-05	0.000455667	4.01445e-05	0.000104386	0	2.16995e-05	0	0	0	0.000292464
OTU00652	SH1126049.09FU	UDB05171065	Fungi	Basidiomycota	Agaricomycetes	Agaricales	unclassified	unclassified	Agaricales_sp	ND	99.1	100		0	0.000143297	0.00013119	0	0	0	0.00073315	0	0	0.00225474	0.000620797	0	0	0	0	0.000357456
OTU00055	SH1251230.09FU	UDB04006498	Fungi	Basidiomycota	Agaricomycetes	Agaricales	unclassified	unclassified	Agaricales_sp	ND	99	100		0	7.16486e-05	0	0	0	0	0	0	0.00285026	0	0	0	0	0	0.000695444	0
OTU02579	SH1202327.09FU	UDB0311486	Fungi	Basidiomycota	Agaricomycetes	Cantharellales	unclassified	unclassified	Cantharellales_sp	ND	100	100		0	0	0	0	0	0	0	0	0.00283019	0	0	0	0	0	0.000647482	0
OTU03066	SH1252870.09FU	UDB03440883	Fungi	Basidiomycota	Agaricomycetes	Auriculariales	Hyaloriaceae	unclassified	Hyaloriaceae_sp	ND	99.2	100		0.00106494	0	2.91532e-05	0	0.000265658	1.57883e-05	0.000195507	0	0	0.000167018	0	0	0	0	0	0.000194976
OTU03199	SH1303642.09FU	UDB05073938	Fungi	Basidiomycota	Agaricomycetes	Agaricales	Cortinariaceae	unclassified	Cortinariaceae_sp	ND	99	100		0	0	0	0	0	0	0	5.69584e-05	0.00246889	0	0	0	0	0	0.000191847	0
OTU01680	SH1039295.09FU	UDB0615758	Fungi	Basidiomycota	Agaricomycetes	Geastrales	unclassified	unclassified	Geastrales_sp	ND	100	100		5.98279e-05	1.43297e-05	0	0	0	0	3.25844e-05	0	0	6.26318e-05	0	0	0	0	0	0.00376954
OTU02807	SH1043169.09FU	UDB01634237	Fungi	Basidiomycota	Tremellomycetes	Tremellales	Carcinomycetaceae	unclassified	Carcinomycetaceae_sp	ND	99.4	100		0	2.86595e-05	0.000102036	0	0	0.000221036	3.25844e-05	5.69584e-05	2.00723e-05	0	0	0	0	2.52353e-05	0	0.00185227
OTU03249	SH1078970.09FU	UDB01452477	Fungi	Basidiomycota	Agaricomycetes	Atheliales	Atheliaceae	unclassified	Atheliaceae_sp	ND	90.3	100		0	0	0	4.43918e-05	0	0	0	0.00149991	0	0	0	0	0	0	0	0
OTU01089	SH1187889.09FU	UDB0559853	Fungi	Basidiomycota	Agaricomycetes	Atheliales	unclassified	unclassified	Atheliales_sp	ND	97.9	100		0	0	0	0	0	0	1.62922e-05	0	0	0	0	0	0	0	0.00177458	0
OTU03482	SH1086621.09FU	UDB0801977	Fungi	Basidiomycota	Agaricomycetes	Agaricales	unclassified	unclassified	Agaricales_sp	ND	96.5	100		0	0	0	0	0	0	0	0	0	0	0	0	0.000182386	0.0016403	0	0
OTU01526	SH1035926.09FU	UDB06406656	Fungi	Basidiomycota	Agaricomycetes	Tremellodendropsidales	unclassified	unclassified	Tremellodendropsidales_sp	ND	99	99.5		0	0	0	0	0	0	0.00425227	0	0	0.000501054	0	0	0	0	0	0
OTU03414	SH1126109.09FU	UDB05019050	Fungi	Basidiomycota	Agaricomycetes	unclassified	unclassified	unclassified	Agaricomycetes_sp	ND	96.8	99.5		0	0	0	0	0	0.000110518	0	0	0	0	0	0.00132367	0	0	0	0
OTU01236	SH1003268.09FU	UDB06400705	Fungi	Basidiomycota	Tremellomycetes	Tremellales	Tremellaceae	unclassified	Tremellaceae_sp	ND	97.2	99.4		0.000287174	1.43297e-05	4.37299e-05	0	0.00120328	0	9.77533e-05	0	0	0	2.06932e-05	0	0	0	0	0
OTU04166	SH1126210.09FU	MG707537	Fungi	Basidiomycota	Agaricomycetes	Agaricales	unclassified	unclassified	Agaricales_sp	ND	93.2	99		0.000227346	0	7.28831e-05	0.000429121	6.25078e-05	0	0	0.00125309	0	0	0	2.16995e-05	0	0	0	0
OTU01588	SH1090746.09FU	UDB01465902	Fungi	Basidiomycota	Agaricomycetes	Auriculariales	Auriculariaceae	unclassified	Auriculariaceae_sp	ND	95.6	94.3		0.000287174	0	0	0	0.00375047	0	0	0	0	0	0	0	0	0	0	0
OTU03125	SH1258158.09FU	UDB07388629	Fungi	Chytridiomycota	Spizellomycetes	Spizellomycetales	unclassified	unclassified	Spizellomycetales_sp	ND	99.1	100		0	0	0.000145766	0	0	0.000205248	0	3.79723e-05	0	0	0	2.16995e-05	0	0	0	0.0016248
OTU00038	SH0888026.09FU	HQ630323_refs	Fungi	Mortierellomycota	Mortierellomycetes	Mortierellales	Mortierellaceae	Podila	Podila_minutissima	ND	100	100		0.000203415	0.00183421	0	4.43918e-05	0	0.00018946	0.00294889	0.000208848	0.000903252	0.00357001	0.00285566	0	0.00116271	0.000555177	0.0022542	0.00100738
OTU01398	SH0973508.09FU	UDB02367632	Fungi	Rozellomycota	Rozellomycotina_cls_Incertae_sedis	GS11	unclassified	unclassified	GS11_sp	ND	97.3	100		0	0.000444222	0	0	0	9.47299e-05	0.00145001	1.89861e-05	0.00164593	0.000584563	0.000744956	0	0.00253061	0.000984177	0.00153477	0
OTU00661	SH0950607.09FU	UDB02382455	Fungi	Rozellomycota	Rozellomycotina_cls_Incertae_sedis	GS11	unclassified	unclassified	GS11_sp	ND	99.5	98.4		0	0	1.45766e-05	0	0	0.00197354	0.00014663	3.79723e-05	2.00723e-05	2.08773e-05	0	0	0	5.04706e-05	7.19424e-05	9.74881e-05
OTU01135	SH0933385.09FU	MT236802	Fungi	unclassified	unclassified	unclassified	unclassified	unclassified	Fungi_sp	ND	97.1	100		4.78623e-05	0	0	0	0.00656332	0	0.00285114	0	0	0.00476002	0	0	0	0	0	0
OTU00151	SH0991694.09FU	UDB06797455	Fungi	unclassified	unclassified	unclassified	unclassified	unclassified	Fungi_sp	ND	96.4	100		0.000167518	0	0	0	0	0	0.0429789	0	0	0.0529656	0	0	0	0	0	0
OTU00777	SH1169459.09FU	UDB01701834	Fungi	unclassified	unclassified	unclassified	unclassified	unclassified	Fungi_sp	ND	99.4	100		0.00112477	0.000300924	0.00211361	1.47973e-05	0.000703213	0.000221036	0	0	0	0.000271404	0.000269012	0.000824581	0.000661149	0	0.000143885	0.000357456
OTU01329	SH0943062.09FU	LC623577	Fungi	unclassified	unclassified	unclassified	unclassified	unclassified	Fungi_sp	ND	97.4	100		0	0	0	0	0	0	0	0	0	0	0	0.000108498	0.00706746	0	0.000791367	0
OTU00051	SH1239897.09FU	AY677291_refs	Fungi	Ascomycota	Sordariomycetes	Hypocreales	Nectriaceae	Nectria	Nectria_ramulariae	plant_pathogen	100	100		0.00223756	0.000343913	0.000145766	0.00131696	0.000796975	0.00352079	0.00382867	0.00172774	0.00110397	0.00384142	0.00144853	0.00138877	0.0471696	0.000529942	0.00242206	0.00048744
OTU00356	SH0879018.09FU	UDB04124859	Fungi	Ascomycota	Dothideomycetes	Pleosporales	Coniothyriaceae	Coniothyrium	Coniothyrium_palmicola	plant_pathogen	99.4	100		0.00939299	0.000243605	0.00620964	0.00321101	0.00706338	0.00285768	0.000260675	0.00299981	6.02168e-05	0.000167018	0.000186239	0.00835431	0.000205184	5.04706e-05	0.000263789	0.0129984
OTU00391	SH1241608.09FU	UDB0343880	Fungi	Ascomycota	Leotiomycetes	Helotiales	Dermateaceae	Coleophoma	Coleophoma_sp	plant_pathogen	95.8	98.6		0.00283584	0.000157627	0.00437299	0.00520864	0.00696962	0.0101677	0.000179214	0.00113917	0.000140506	4.17545e-05	2.06932e-05	0.0045786	2.27983e-05	0.000479471	4.79616e-05	0.00266467
OTU00703	SH1241660.09FU	UDB03974683	Fungi	Ascomycota	Leotiomycetes	Helotiales	Dermateaceae	Coleophoma	Coleophoma_sp	plant_pathogen	98	100		0.00788532	0	0.000539335	0.00184966	0.00343793	0.00236825	6.51689e-05	0.000702487	4.01445e-05	0	0	0.00219165	0.000113991	2.52353e-05	0.000167866	0.00370455
OTU00449	SH0985650.09FU	FJ904482_refs	Fungi	Ascomycota	Dothideomycetes	Pleosporales	Melanommataceae	Herpotrichia	Herpotrichia_pinetorum	plant_pathogen	97.3	98.6		0.00366147	0.000100308	0.00103494	0.0200059	0.00375047	0.0100887	3.25844e-05	0.00432884	6.02168e-05	0	0	0.000846281	0	0	7.19424e-05	0.000259968
OTU00293	SH4085124.09FU	KF777161_refs	Fungi	Ascomycota	Sordariomycetes	Amphisphaeriales	Discosiaceae	Discosia	Discosia_pseudoartocreas	plant_pathogen	100	100		0.00453496	0	0.000466452	0.0054158	0.0188461	0.000584167	3.25844e-05	0.000322764	6.02168e-05	0.000292282	2.06932e-05	0.000781182	4.55965e-05	2.52353e-05	4.79616e-05	0.00695415
OTU00927	SH1547587.09FU	MT177212_refs_singleton	Fungi	Ascomycota	Sordariomycetes	Hypocreales	Cylindriaceae	Cylindrium	Cylindrium_magnoliae	plant_pathogen	96.6	100		0.000957247	0.000286595	0.000874597	0.007591	0.000593824	0.00129464	0.000260675	0.000189861	6.02168e-05	8.35091e-05	0.000144853	0.00223505	0.000205184	0.000126177	0.000815348	0.00110486
OTU00425	SH0962513.09FU	MH656752	Fungi	Ascomycota	Dothideomycetes	Pleosporales	Didymellaceae	Ascochyta	Ascochyta_herbicola	plant_pathogen	99.4	100		0.00108887	0.000100308	0.00173462	0.000251554	0.00582885	0.000599956	0.000782026	0.000360737	0	0.000187895	6.20797e-05	0.000585887	0	0.000151412	7.19424e-05	0.00250219
OTU00727	SH0990274.09FU	UDB04219701	Fungi	Ascomycota	Leotiomycetes	Helotiales	Mollisiaceae	Mollisia	Mollisia_sp	plant_pathogen	100	100		0.000502555	0	0.000116613	0.00248594	0.000890736	0.00560485	0	0.00112018	0.000381373	8.35091e-05	2.06932e-05	0.00164916	4.55965e-05	2.52353e-05	4.79616e-05	6.4992e-05
OTU00268	SH4323089.09FU	MH861939_refs	Fungi	Ascomycota	Dothideomycetes	Pleosporales	Pleosporaceae	Alternaria	Alternaria_angustiovoidea	plant_pathogen	100	100		0.00040683	0.000143297	0.000495605	0.000887837	0.00431304	0.000299978	0.00014663	0.000455667	4.01445e-05	0	0.000103466	0.00147557	0	0.00211977	0	0.00240471
OTU01100	SH1241727.09FU	UDB03978255	Fungi	Ascomycota	Leotiomycetes	Helotiales	Dermateaceae	Coleophoma	Coleophoma_sp	plant_pathogen	92.4	100		0.00104101	0.000100308	0.00164716	0.000369932	0.00231279	0.000678897	0.00043989	0.000322764	0.000301084	0.000480177	0.000227625	0.00043399	0	7.5706e-05	0.000215827	0.00133234
OTU00465	SH1076384.09FU	UDB01933018	Fungi	Ascomycota	Sordariomycetes	Hypocreales	Nectriaceae	Volutella	Volutella_sp	plant_pathogen	99.4	100		7.17935e-05	0.000343913	0.000378992	0.00065108	3.12539e-05	0.000426284	0.000407305	0.00208848	0.00285026	6.26318e-05	0.00159338	2.16995e-05	0.000433167	0.000328059	0.000623501	0.000519936
OTU01247	SH0985611.09FU	UDB05066965	Fungi	Ascomycota	Sordariomycetes	Chaetosphaeriales	Chaetosphaeriales_fam_Incertae_sedis	Dendrophoma	Dendrophoma_sp	plant_pathogen	96.7	100		0	0	7.28831e-05	0.00112459	3.12539e-05	0.0017525	0	0	0	0	0	0.00364552	0.000319176	0	0	3.2496e-05
OTU00799	SH0885533.09FU	UDB0589941	Fungi	Ascomycota	Sordariomycetes	Hypocreales	Hypocreales_fam_Incertae_sedis	Fusariella	Fusariella_sp	plant_pathogen	100	100		0	0	0.00903751	0	0	0	0	0.00203152	0	0	0	0	0	0	0	9.74881e-05
OTU01431	SH0985650.09FU	FJ904482_refs	Fungi	Ascomycota	Dothideomycetes	Pleosporales	Melanommataceae	Herpotrichia	Herpotrichia_pinetorum	plant_pathogen	98	100		0.00163929	1.43297e-05	2.91532e-05	0	0.00403175	0	1.62922e-05	7.59446e-05	0	0	0	0	0	0	0	9.74881e-05
OTU00103	SH0956540.09FU	FR837911_refs	Fungi	Ascomycota	Leotiomycetes	Phacidiales	Phacidiaceae	Phacidium	Phacidium_lacerum	plant_pathogen	100	98.6		0	0	0	0.00065108	6.25078e-05	1.57883e-05	0	0.00719575	4.01445e-05	8.35091e-05	0	0.118349	9.1193e-05	0	0	6.4992e-05
OTU01079	SH2738278.09FU	GU237802_refs	Fungi	Ascomycota	Dothideomycetes	Pleosporales	Didymellaceae	Phoma	Phoma_digitalis	plant_pathogen	99.4	100		4.78623e-05	0	0.000437299	0	0.00626641	0	4.88767e-05	0	0	0	0	0	0	0	0	0
OTU07209	SH0994888.09FU	EF592083	Fungi	Ascomycota	Leotiomycetes	Rhytismatales	Rhytismataceae	Lophodermium	Lophodermium_sp	plant_pathogen	99.3	100		2.39312e-05	0	0.00463537	0	0	0	1.62922e-05	0	0	0	0	0	0	0	0	6.4992e-05
OTU01369	SH0952869.09FU	UDB0202162	Fungi	Ascomycota	Dothideomycetes	Pleosporales	Massarinaceae	Stagonospora	Stagonospora_sp	plant_pathogen	98	100		0.000143587	0	0	0	0.00379735	0	0.000472474	0	0	0.000104386	0	0	0	0	0	0
OTU01555	SH1255858.09FU	UDB06672095	Fungi	Ascomycota	Sordariomycetes	Xylariales	Xylariaceae	Rosellinia	Rosellinia_abscondita	plant_pathogen	98.2	100		0	0	0	0.00352175	0	0	0	0	6.02168e-05	0	0	2.16995e-05	0	0	0	0
OTU00360	SH1079201.09FU	AB587028_refs	Fungi	Ascomycota	Sordariomycetes	Hypocreales	Nectriaceae	Fusarium	Fusarium_tricinctum	plant_pathogen	100	100		0.000287174	8.59784e-05	7.28831e-05	0	0.000578197	0	0	0.00218341	0	0.000855968	4.13864e-05	0	0	0	0	0
OTU02218	SH1020808.09FU	UDB05273065	Fungi	Ascomycota	Dothideomycetes	Mycosphaerellales	Teratosphaeriaceae	Teratosphaeria	Teratosphaeria_sp	plant_pathogen	97.9	100		2.39312e-05	0.000229276	1.45766e-05	4.43918e-05	1.5627e-05	0.000331555	0	0.000664515	0.000421517	0.00022965	0.000331092	0.000130197	0.00013679	2.52353e-05	0.00155875	0.000259968
OTU01728	SH1271767.09FU	DQ313526_refs	Fungi	Ascomycota	Sordariomycetes	Diaporthales	Gnomoniaceae	Apiognomonia	Apiognomonia_errabunda	plant_pathogen	100	100		4.78623e-05	0	0.000218649	0.000340337	0.000375047	0.000647321	0	0.000930321	2.00723e-05	2.08773e-05	0	0.000282094	0	0	0	0.00103987
OTU02133	SH0960394.09FU	UDB05164512	Fungi	Ascomycota	Sordariomycetes	Xylariales	Amphisphaeriaceae	Polyscytalum	Polyscytalum_sp	plant_pathogen	96.6	100		0	0	0.00013119	0.000177567	0.00231279	4.73649e-05	0	5.69584e-05	0	0	0	4.3399e-05	0	0	0	0
OTU01781	SH0990082.09FU	UDB04221257	Fungi	Ascomycota	Leotiomycetes	Helotiales	Mollisiaceae	Mollisia	Mollisia_sp	plant_pathogen	99.3	100		0.00029914	0	0.00100579	0	0.000687586	0	0	0	0	0.000438423	8.27729e-05	0	0	0	0	0.00032496
OTU02296	SH1091949.09FU	KX306761_refs	Fungi	Ascomycota	Dothideomycetes	Pleosporales	Phaeosphaeriaceae	Muriphaeosphaeria	Muriphaeosphaeria_viburni	plant_pathogen	100	100		0.000167518	0	0.000481029	7.39864e-05	0.000828229	3.15766e-05	3.25844e-05	9.49307e-05	0	0	0	0	0	0	0	0.00110486
OTU02752	SH0949040.09FU	KP144005_refs	Fungi	Ascomycota	Eurotiomycetes	Coryneliales	Coryneliaceae	Caliciopsis	Caliciopsis_beckhausii	plant_pathogen	100	100		0.00101707	0	0	0	0	0	0	0	0	0.000104386	0	0	0	0	0	0
OTU03375	SH0946028.09FU	UDB07561049	Fungi	Ascomycota	Sordariomycetes	Ophiostomatales	Ophiostomataceae	Sporothrix	Sporothrix_sp	plant_pathogen	100	100		0	0	0	0	0	0	0	0	0.000220795	0	0	0	0	0	0.00110312	0
OTU02744	SH0956557.09FU	UDB03994016	Fungi	Ascomycota	Leotiomycetes	Helotiales	Helotiaceae	Collophora	Collophora_sp	plant_pathogen	100	97.9		0	0	0	0.00143534	1.5627e-05	0	0	7.59446e-05	0	0	0	0.000130197	0	0	0	0
OTU00877	SH1135025.09FU	UDB01685750	Fungi	Basidiomycota	Agaricomycetes	Cantharellales	Ceratobasidiaceae	Ceratobasidium	Ceratobasidium_sp	plant_pathogen	97.8	100		0.000598279	0	0.00145766	0.00796094	0.00128141	0.00183144	4.88767e-05	0.00543004	2.00723e-05	0.000250527	0	0.00164916	4.55965e-05	0.000504706	0	0.00727911
OTU11372	SH1135025.09FU	UDB01685750	Fungi	Basidiomycota	Agaricomycetes	Cantharellales	Ceratobasidiaceae	Ceratobasidium	Ceratobasidium_sp	plant_pathogen	98.2	100		0.000119656	0	4.37299e-05	0.000784256	0.000109389	0.000252613	3.25844e-05	0.000550598	0	0.000187895	0	0.000216995	0	2.52353e-05	0	0.00107237
OTU00004	SH0979171.09FU	UDB04294929	Fungi	Ascomycota	Leotiomycetes	Helotiales	Dermateaceae	Pezicula	Pezicula_sp	root_endophyte	97.3	100		0.0077178	0.0027943	0.167748	0.102116	0.149331	0.0438283	0.00615846	0.0606607	0.0112806	0.00361177	0.00198655	0.050191	0.00474204	0.00759583	0.0103118	0.0253794
OTU01091	SH0966646.09FU	UDB03168146	Fungi	Ascomycota	Leotiomycetes	Helotiales	Hyaloscyphaceae	Glutinomyces	Glutinomyces_sp	root_endophyte	99.3	100		1.19656e-05	0.00103174	1.45766e-05	0	0	0.000252613	0.00120562	9.49307e-05	0.000822963	0.00116913	0.000807036	6.50985e-05	0.000250781	0	0.000119904	0.000682416
OTU00513	SH0975515.09FU	KR859213_refs	Fungi	Ascomycota	Leotiomycetes	Helotiales	Dermateaceae	Pezicula	Pezicula_neocinnamomea	root_endophyte	100	100		0	0	0	0	1.5627e-05	0	0	0	0	0.0275789	0	0	0	0	0	0
OTU00074	SH2582212.09FU	KF039895_refs	Fungi	Ascomycota	Leotiomycetes	Thelebolales	Pseudeurotiaceae	Geomyces	Geomyces_auratus	soil_saprotroph	100	100		0.000789729	0.00286595	0.00225938	0.000547499	1.5627e-05	0.00134201	0.00475733	0.00108221	0.00515857	0.0100628	0.00368339	0.000130197	0.0051752	0.0029273	0.00676259	0.00500439
OTU00143	SH1239644.09FU	UDB02349994	Fungi	Ascomycota	Leotiomycetes	Helotiales	Myxotrichaceae	Oidiodendron	Oidiodendron_sp	soil_saprotroph	99.3	100		0.000466658	0.0100021	0.000102036	0	0	0.000615744	0.00666352	0.000284792	0.0110598	0.00398756	0.00831868	4.3399e-05	0.034129	0.0265223	0.00702638	0.000974881
OTU00089	SH2907477.09FU	LT904725_refs	Fungi	Ascomycota	Leotiomycetes	Helotiales	Vandijckellaceae	Vandijckella	Vandijckella_johannae	soil_saprotroph	100	100		0.00223756	1.43297e-05	0.00772561	0.0103433	0.0107201	0.0142726	6.51689e-05	0.0046516	0	8.35091e-05	4.13864e-05	0.010112	0	7.5706e-05	0	0.0214799
OTU00005	SH1239639.09FU	UDB0450483	Fungi	Ascomycota	Leotiomycetes	Helotiales	Myxotrichaceae	Oidiodendron	Oidiodendron_sp	soil_saprotroph	98.6	100		0.00010769	0.0114638	0.000451875	5.91891e-05	0	0.000110518	0.00324215	0.000360737	0.00584103	0.000313159	0.00523539	0	0.000319176	0.000328059	0.0017506	0.00344458
OTU00336	SH0974396.09FU	AF062798_refs	Fungi	Ascomycota	Leotiomycetes	Helotiales	Myxotrichaceae	Oidiodendron	Oidiodendron_majus	soil_saprotroph	98.6	100		0	0.00352511	0	0	0	0.000126306	0.000716858	0.000265806	0.00758731	0.000187895	0.00279359	0	0.00373891	0.0147879	0.00230216	0.000422448
OTU00014	SH1240651.09FU	MG432011_refs	Fungi	Ascomycota	Sordariomycetes	Sordariales	Chaetomiaceae	Collariella	Collariella_hilkhuijsenii	soil_saprotroph	100	100		0.00178287	0.000143297	0.000102036	0.000725067	0.000890736	0.00170514	0.00260675	0.000379723	0.00242874	0.00375791	0.000496637	4.3399e-05	0.000775141	0.000504706	0.00232614	0.00064992
OTU00553	SH1239495.09FU	AF062789_refs	Fungi	Ascomycota	Leotiomycetes	Helotiales	Myxotrichaceae	Oidiodendron	Oidiodendron_chlamydosporicum	soil_saprotroph	96.5	100		0	0.00214946	2.91532e-05	0	0	0	0.000570228	9.49307e-05	0.00226817	2.08773e-05	0.00117951	0	0.00898251	0.00353294	0.00203837	0.00016248
OTU00288	SH0974129.09FU	UDB0783325	Fungi	Ascomycota	Leotiomycetes	Helotiales	Myxotrichaceae	Oidiodendron	Oidiodendron_sp	soil_saprotroph	99.3	100		0	0.00538798	0	0	0	4.73649e-05	0.00232979	0	0.000903252	0.000417545	0.00434558	0	0.00487883	0.00729301	0.000647482	0.00016248
OTU00070	SH1477560.09FU	DQ117451_refs	Fungi	Ascomycota	Leotiomycetes	Thelebolales	Pseudeurotiaceae	Pseudogymnoascus	Pseudogymnoascus_roseus	soil_saprotroph	100	100		0.00010769	0.000573189	0.000393569	7.39864e-05	0	0.000299978	0.00193877	5.69584e-05	0.00124448	0.00173281	0.000455251	0	0.000592755	0.000277589	0.00143885	0.00133234
OTU00287	SH0956574.09FU	MH861021_refs	Fungi	Ascomycota	Pezizomycotina_cls_Incertae_sedis	Pezizomycotina_ord_Incertae_sedis	Pezizomycotina_fam_Incertae_sedis	Humicolopsis	Humicolopsis_cephalosporioides	soil_saprotroph	100	100		0.000155553	0.00121803	0	7.39864e-05	0	3.15766e-05	0.00133596	0.000132903	0.000481734	0.00133614	0.00124159	0	0.000455965	0.000984177	0.00110312	0.000292464
OTU00428	SH0974307.09FU	UDB02368809	Fungi	Ascomycota	Leotiomycetes	Helotiales	Myxotrichaceae	Oidiodendron	Oidiodendron_sp	soil_saprotroph	100	100		0	0.00374006	0	0	0	6.31532e-05	0	0	6.02168e-05	0	0.0030419	0.000130197	0.00941568	0.0188255	4.79616e-05	0.000227472
OTU00539	SH2575709.09FU	KJ755523_refs	Fungi	Ascomycota	Leotiomycetes	Thelebolales	Pseudeurotiaceae	Pseudogymnoascus	Pseudogymnoascus_appendiculatus	soil_saprotroph	100	100		7.17935e-05	0.000128968	0.00693847	0.00113939	0.000578197	0.000347343	9.77533e-05	0.00112018	0.000301084	6.26318e-05	0	0.000260394	6.83948e-05	0.000176647	0.000239808	0.00373704
OTU00649	SH1268746.09FU	LC228661_refs	Fungi	Ascomycota	Sordariomycetes	Hypocreales	Ophiocordycipitaceae	Albophoma	Albophoma_yamanashiensis	soil_saprotroph	100	100		0.000263243	0.000573189	0	0	0	0	0.0031444	0	0	0.00438423	0.00120021	0	0	0	0	3.2496e-05
OTU01099	SH0974214.09FU	UDB02319115	Fungi	Ascomycota	Leotiomycetes	Helotiales	Myxotrichaceae	Oidiodendron	Oidiodendron_sp	soil_saprotroph	97.2	100		0	1.43297e-05	7.28831e-05	4.43918e-05	0	3.15766e-05	0	5.69584e-05	0.00124448	0	4.13864e-05	0	0.00747783	0	0.00211031	0
OTU00820	SH1239632.09FU	AF062787_refs	Fungi	Ascomycota	Leotiomycetes	Helotiales	Myxotrichaceae	Oidiodendron	Oidiodendron_pilicola	soil_saprotroph	98.6	100		0	0	0	0	0	0.000173671	0	1.89861e-05	0.000903252	0	0	0	0.00804779	0.00572842	0.000671463	0
OTU00479	SH0939128.09FU	UDB05529917	Fungi	Ascomycota	Dothideomycetes	Venturiales	Sympoventuriaceae	Pseudosigmoidea	Pseudosigmoidea_sp	soil_saprotroph	98.7	100		0.000969213	0.000128968	0.00107867	0.000443918	0.000468809	0.00083678	9.77533e-05	0.000664515	6.02168e-05	4.17545e-05	0	0.000282094	6.83948e-05	2.52353e-05	0.00223022	0.000942385
OTU01188	SH0920433.09FU	UDB02948682	Fungi	Ascomycota	Eurotiomycetes	Chaetothyriales	Herpotrichiellaceae	Cladophialophora	Cladophialophora_sp	soil_saprotroph	99.4	100		1.19656e-05	5.73189e-05	0.000102036	0	0	0.000110518	0	0.000189861	0.000722601	0	0.000227625	0	0.00104872	0.000656118	0.00110312	0.000129984
OTU00671	SH0956743.09FU	UDB05340127	Fungi	Ascomycota	Leotiomycetes	Thelebolales	Pseudeurotiaceae	Pseudogymnoascus	Pseudogymnoascus_sp	soil_saprotroph	97.9	98.6		0	0	0	0	0	0	1.62922e-05	0	0	6.26318e-05	0	0	0.00170987	0.00113559	0	0
OTU00795	SH1084496.09FU	KM056294	Fungi	Ascomycota	Dothideomycetes	Capnodiales	Capnodiales_fam_Incertae_sedis	Arthrocatena	Arthrocatena_sp	soil_saprotroph	100	100		5.98279e-05	5.73189e-05	7.28831e-05	7.39864e-05	3.12539e-05	0	0.000114046	0.000132903	0	0.0213783	0	0	0	0	0	0.00048744
OTU01714	SH0920392.09FU	UDB02975941	Fungi	Ascomycota	Eurotiomycetes	Chaetothyriales	Herpotrichiellaceae	Cladophialophora	Cladophialophora_sp	soil_saprotroph	98.7	100		0.000227346	1.43297e-05	0.000408145	0.000310743	0.000109389	0.000426284	1.62922e-05	0.000816404	0	0	8.27729e-05	0.000130197	4.55965e-05	0.000151412	0	0.00123485
OTU02148	SH1069609.09FU	UDB01629869	Fungi	Ascomycota	Eurotiomycetes	Chaetothyriales	Herpotrichiellaceae	Capronia	Capronia_sp	soil_saprotroph	95.8	100		0.0018068	1.43297e-05	0	0	1.5627e-05	1.57883e-05	3.25844e-05	0.000132903	0	0	0	2.16995e-05	0	0	0	0.000194976
OTU02911	SH1084448.09FU	JX984717	Fungi	Ascomycota	Dothideomycetes	Capnodiales	Capnodiales_fam_Incertae_sedis	Arthrocatena	Arthrocatena_sp	soil_saprotroph	99.3	100		0.000131621	0	8.74597e-05	1.47973e-05	1.5627e-05	0	0	0.000113917	0	0.00148229	2.06932e-05	0	0	0	0	0.000292464
OTU02128	SH1194405.09FU	AF491578	Fungi	Ascomycota	Pezizomycetes	Pezizales	Pezizaceae	Peziza	Peziza_arvernensis	soil_saprotroph	100	100		0	0	0	0	0.00129704	0	1.62922e-05	0.000189861	0	0	0	0	0	0	0	0
OTU01061	SH0974367.09FU	UDB02340711	Fungi	Ascomycota	Leotiomycetes	Helotiales	Myxotrichaceae	Oidiodendron	Oidiodendron_sp	soil_saprotroph	100	100		5.98279e-05	0	0	0	6.25078e-05	0	9.77533e-05	3.79723e-05	0.00136491	6.26318e-05	0	0	0	0	0	0.00016248
OTU00035	SH1003748.09FU	AF444321_refs	Fungi	Basidiomycota	Tremellomycetes	Tremellales	Trimorphomycetaceae	Saitozyma	Saitozyma_podzolica	soil_saprotroph	100	100		0.000646142	0.00514437	1.45766e-05	0.000133175	4.68809e-05	0.000347343	0.00661464	0.00024682	0.00519872	0.005783	0.005194	0	0.00189226	0.00080753	0.00393285	0.00146232
OTU00370	SH1254098.09FU	UDB03705960	Fungi	Basidiomycota	Agaricomycetes	Agaricales	Agaricaceae	Melanophyllum	Melanophyllum_sp	soil_saprotroph	99.5	100		2.39312e-05	0	0	0	0	0	0.0222715	0	0	0.0178918	0	0	0	0	0	0
OTU00061	SH0879613.09FU	AF444350_refs	Fungi	Basidiomycota	Tremellomycetes	Filobasidiales	Piskurozymaceae	Solicoccozyma	Solicoccozyma_terricola	soil_saprotroph	100	100		9.57247e-05	0.000458551	0	0	1.5627e-05	0.000394708	0.00219945	0.000132903	0.000401445	0.00167018	0.000765649	4.3399e-05	0.000980325	0.000555177	0.000767386	0.00032496
OTU00167	SH1209508.09FU	UDB011247_refs	Fungi	Basidiomycota	Agaricomycetes	Agaricales	Agaricaceae	Cystolepiota	Cystolepiota_seminuda	soil_saprotroph	100	100		0.00155553	0	0	0	0	0	3.25844e-05	0	0	0.00187895	0	0	0	0	0	0
OTU02441	SH1254121.09FU	UDB03706479	Fungi	Basidiomycota	Agaricomycetes	Agaricales	Agaricaceae	Melanophyllum	Melanophyllum_haematospermum	soil_saprotroph	100	100		0	0.000114638	0	0	0	0	0	0	0	2.08773e-05	0.00221417	0	0	0	0	0.00194976
OTU00227	SH3229235.09FU	AF444428_refs	Fungi	Basidiomycota	Tremellomycetes	Trichosporonales	Trichosporonaceae	Apiotrichum	Apiotrichum_dulcitum	soil_saprotroph	100	100		0.000179484	2.86595e-05	0	0	0	7.89416e-05	0.00105899	5.69584e-05	0.000120434	0.00127351	0	0	0	0	0.00028777	3.2496e-05
OTU00397	SH0994206.09FU	AF444469_refs	Fungi	Basidiomycota	Tremellomycetes	Tremellales	Bulleribasidiaceae	Vishniacozyma	Vishniacozyma_victoriae	soil_saprotroph	100	100		0.000370933	2.86595e-05	0.000670525	0.000192365	0.00112514	0.000142095	0.000130338	1.89861e-05	0	0.00022965	6.20797e-05	0.000195296	0	0	2.39808e-05	0.000584928
OTU02084	SH1162828.09FU	UDB015619_refs	Fungi	Basidiomycota	Agaricomycetes	Agaricales	Strophariaceae	Agrocybe	Agrocybe_praecox	soil_saprotroph	98.1	100		0	0.00210647	2.91532e-05	0.00016277	0	0	0	0	0	0	0	0	0	0	0	0
OTU03598	SH0991328.09FU	KM079158_refs	Fungi	Basidiomycota	Tremellomycetes	Tremellales	Cryptococcaceae	Teunia	Teunia_cuniculi	soil_saprotroph	100	97.1		0.0011487	0	0	0	0	0	0	0	0	0	0	0	0	0	0	0
OTU00097	SH1038466.09FU	UDB04795201	Fungi	Mortierellomycota	Mortierellomycetes	Mortierellales	Mortierellaceae	Mortierella	Mortierella_sp	soil_saprotroph	99.6	100		0.000454692	0.000444222	0	0	0	0.000268401	0.00425227	0.000227834	0.00208752	0.00423808	0.000393171	0	0.000341974	0.000302824	0.00199041	0.000454944
OTU00054	SH1132646.09FU	UDB0350768	Fungi	Mortierellomycota	Mortierellomycetes	Mortierellales	Mortierellaceae	Mortierella	Mortierella_sp	soil_saprotroph	98.3	100		0.00010769	0.000601849	0	0	0	0.000584167	0.00185731	0.000360737	0.000421517	0.00160755	0.000951888	0	0.000364772	0.000328059	0.000791367	0.00146232
OTU00021	SH1038451.09FU	HQ630308_refs	Fungi	Mortierellomycota	Mortierellomycetes	Mortierellales	Mortierellaceae	Mortierella	Mortierella_rishikesha	soil_saprotroph	100	100		0.000311105	4.29892e-05	0	0	6.25078e-05	0.000110518	0.00171068	0.000208848	0	0.00244264	4.13864e-05	0	0	0	2.39808e-05	0.000129984
OTU02061	SH1306545.09FU	UDB04784069	Fungi	Mortierellomycota	Mortierellomycetes	Mortierellales	Mortierellaceae	Mortierella	Mortierella_sp	soil_saprotroph	98.3	100		0	0.000214946	0	0	0	0	0	0	8.0289e-05	0	8.27729e-05	0	0.00052436	0.000151412	0.00122302	0
OTU00148	SH0898191.09FU	JN206387_refs	Fungi	Mucoromycota	Umbelopsidomycetes	Umbelopsidales	Umbelopsidaceae	Umbelopsis	Umbelopsis_dimorpha	soil_saprotroph	100	100		5.98279e-05	0.00732249	1.45766e-05	0	3.12539e-05	0.000268401	0.00602812	0.000113917	0.00248896	0.00306896	0.00461459	0	0.00850375	0.010296	0.00539568	0.000292464
OTU01551	SH1307486.09FU	UDB0823324	Fungi	Mucoromycota	Mucoromycetes	Mucorales	Cunninghamellaceae	Absidia	Absidia_sp	soil_saprotroph	99.4	100		1.19656e-05	0.000415562	0	0.000133175	0	4.73649e-05	0.000391013	9.49307e-05	0.00152549	0.000208773	0.000227625	0	0	0.000126177	0.000263789	0.00016248
OTU01239	SH0906454.09FU	UDB06965774	Fungi	Mucoromycota	Umbelopsidomycetes	Umbelopsidales	Umbelopsidaceae	Umbelopsis	Umbelopsis_sp	soil_saprotroph	99.5	100		1.19656e-05	0.000157627	1.45766e-05	1.47973e-05	0	0.000394708	0.000228091	0	0.000200723	2.08773e-05	0.000248319	2.16995e-05	0.0012995	0.00080753	0.000239808	0.00032496
OTU00025	SH1240491.09FU	AJ244232_refs	Fungi	Ascomycota	Dothideomycetes	Dothideales	Saccotheciaceae	Aureobasidium	Aureobasidium_pullulans	sooty_mold	100	100		0.0217774	0.00183421	0.00858563	0.0100621	0.0377547	0.0266033	0.00633767	0.00411999	0.00062224	0.00434247	0.00155199	0.0664005	0.000820737	0.00143841	0.000479616	0.0810776
OTU00348	SH1226666.09FU	UDB04086682	Fungi	Ascomycota	Eurotiomycetes	Eurotiales	Aspergillaceae	Penicillium	Penicillium_sp	unspecified_saprotroph	100	100		0.000526486	0.00184853	0.00432926	0.00102101	0.000656332	0.00230509	0.00223203	0.00186064	0.0034725	0.00156579	0.00151061	0.000846281	0.00196065	0.00131224	0.00314149	0.00363955
OTU00308	SH1227802.09FU	UDB0465904	Fungi	Ascomycota	Eurotiomycetes	Eurotiales	Aspergillaceae	Penicillium	Penicillium_sp	unspecified_saprotroph	100	100		0.00331447	0.00176256	0.00329432	0.0016129	0.000578197	0.00235246	0.00128709	0.00282893	0.0045564	0.00212948	0.000807036	0.000716084	0.000820737	0.00141318	0.00201439	0.00194976
OTU00011	SH1942938.09FU	AY157487_refs	Fungi	Ascomycota	Eurotiomycetes	Eurotiales	Aspergillaceae	Penicillium	Penicillium_janczewskii	unspecified_saprotroph	100	100		0.000191449	0.00366841	0.00129732	0.000517905	4.68809e-05	0.00102624	0.00514834	0.00129106	0.0204336	0.00977056	0.00440766	0.000368892	0.00243941	0.0024983	0.00815348	0.000844897
OTU00039	SH0884326.09FU	UDB04226220	Fungi	Ascomycota	Eurotiomycetes	Eurotiales	Aspergillaceae	Penicillium	Penicillium_sp	unspecified_saprotroph	100	100		0.00105297	0.000315254	0.00246345	0.00255993	0.0034223	0.000852569	0.00182473	0.00364534	0.000341228	0.00129439	0.000455251	0.00132367	0.000706746	0.000832766	0.000647482	0.00152731
OTU00060	SH3828298.09FU	KJ801939_refs	Fungi	Ascomycota	Eurotiomycetes	Eurotiales	Aspergillaceae	Penicillium	Penicillium_koreense	unspecified_saprotroph	100	100		4.78623e-05	0.0118077	0.000306109	0	3.12539e-05	0.000173671	0.00809723	1.89861e-05	0.00467684	0.00240089	0.00796689	0	0.0139297	0.0101446	0.00494005	0.00064992
OTU00238	SH1056194.09FU	UDB0162238	Fungi	Ascomycota	Eurotiomycetes	Eurotiales	Aspergillaceae	Penicillium	Penicillium_sp	unspecified_saprotroph	100	100		0.000418796	0.007953	0.00142851	1.47973e-05	1.5627e-05	0	0.00392642	3.79723e-05	0.00148535	0.0027558	0.00533885	0	0.000182386	0	0.00153477	0.00302213
OTU00216	SH1939692.09FU	GU981599_refs	Fungi	Ascomycota	Eurotiomycetes	Eurotiales	Aspergillaceae	Penicillium	Penicillium_vasconiae	unspecified_saprotroph	100	100		8.37591e-05	0.00693559	0.000276956	0	3.12539e-05	0	0.00351912	0	0.003332	0.00271404	0.00480083	0	0.00312336	0.000832766	0.00853717	0.000422448
OTU01149	SH0884393.09FU	UDB0486449	Fungi	Ascomycota	Eurotiomycetes	Eurotiales	Aspergillaceae	Penicillium	Penicillium_sp	unspecified_saprotroph	100	100		2.39312e-05	0.00146163	0.000364416	0.00081385	0.000234404	0.000236825	0.000537643	0.00058857	0.00164593	0.000292282	0.000248319	0.000303793	0.000113991	0.000126177	0.000167866	0.00230722
OTU00473	SH0908783.09FU	UDB0504264	Fungi	Ascomycota	Sordariomycetes	Hypocreales	Hypocreales_fam_Incertae_sedis	Acremonium	Acremonium_sp	unspecified_saprotroph	99.4	100		0.000358968	0.000415562	0.000437299	8.87837e-05	3.12539e-05	0.000142095	0.00179214	0.000436681	0.000541951	0.00141965	0.000393171	0	0.000296377	0.000176647	0.000503597	0.000584928
OTU00215	SH3810644.09FU	KC411736_refs	Fungi	Ascomycota	Eurotiomycetes	Eurotiales	Aspergillaceae	Penicillium	Penicillium_burgense	unspecified_saprotroph	100	98.8		3.58968e-05	0	0.000291532	1.47973e-05	0	0.000173671	0	0	2.00723e-05	0	0	2.16995e-05	0.00451406	0.00116082	2.39808e-05	0
OTU02654	SH1940311.09FU	KT887845_refs	Fungi	Ascomycota	Eurotiomycetes	Eurotiales	Aspergillaceae	Penicillium	Penicillium_bissettii	unspecified_saprotroph	97.5	98.1		0	0	0	0	0	4.73649e-05	0	3.79723e-05	2.00723e-05	0	0	0	0.00111711	0.00100941	0	0
OTU10675	SH1940311.09FU	KT887845_refs	Fungi	Ascomycota	Eurotiomycetes	Eurotiales	Aspergillaceae	Penicillium	Penicillium_bissettii	unspecified_saprotroph	100	96.9		0	0.000100308	0	0	0	1.57883e-05	0	0	0.000100361	2.08773e-05	0	0	0.00102592	0.00217024	0	0
OTU00340	SH0956944.09FU	AY681203_refs	Fungi	Ascomycota	Sordariomycetes	Sordariales	Lasiosphaeriaceae	Lasiosphaeris	Lasiosphaeris_hispida	unspecified_saprotroph	100	100		0	0	0	0.000784256	0	0.000457861	0	7.59446e-05	0	0	0	0.0359995	0.000227983	0.000605648	0	0
OTU01194	SH0982791.09FU	UDB05147678	Fungi	Ascomycota	Leotiomycetes	Helotiales	Calloriaceae	Polyphilus	Polyphilus_sp	unspecified_saprotroph	98.6	100		2.39312e-05	0	0	0	0	0.00625217	0	0	6.02168e-05	8.35091e-05	0	0	0.000273579	7.5706e-05	2.39808e-05	0
OTU00885	SH2218222.09FU	MF795773_refs	Fungi	Ascomycota	Dothideomycetes	Pleosporales	Cucurbitariaceae	Neocucurbitaria	Neocucurbitaria_juglandicola	unspecified_saprotroph	100	100		0.000670073	0.000157627	0.000626795	0.000443918	0.000875109	0.000852569	0.000505059	0.000417695	0.000381373	0.000334036	2.06932e-05	0.000303793	4.55965e-05	7.5706e-05	7.19424e-05	0.00120235
OTU03059	SH1940311.09FU	KT887845_refs	Fungi	Ascomycota	Eurotiomycetes	Eurotiales	Aspergillaceae	Penicillium	Penicillium_bissettii	unspecified_saprotroph	98.8	100		0	0.00107473	0	0	0	6.31532e-05	0.000700565	0	0.000260939	8.35091e-05	0.000372478	0	0.000934729	0.000933707	0.000167866	9.74881e-05
OTU00778	SH0947674.09FU	UDB0228810	Fungi	Ascomycota	Sordariomycetes	Coniochaetales	Coniochaetaceae	Coniochaeta	Coniochaeta_sp	unspecified_saprotroph	100	100		0.000275209	0	0	0	0	0	0.000716858	0	0	0.00110649	6.20797e-05	0	0	0	0	0
OTU03050	SH0885523.09FU	MH859410_refs	Fungi	Ascomycota	Sordariomycetes	Hypocreales	Hypocreales_fam_Incertae_sedis	Acremonium	Acremonium_biseptum	unspecified_saprotroph	97.7	100		0	0	0	1.47973e-05	1.5627e-05	0	0	5.69584e-05	0.000421517	0	0	0	0	0	0.00110312	0
OTU02213	SH0894151.09FU	LT592916_refs	Fungi	Ascomycota	Dothideomycetes	Pleosporales	Cucurbitariaceae	Neocucurbitaria	Neocucurbitaria_irregularis	unspecified_saprotroph	98.7	99.4		0	7.16486e-05	4.37299e-05	0	0	0	9.77533e-05	1.89861e-05	2.00723e-05	0.00225474	8.27729e-05	0	0	0	4.79616e-05	0.00016248
OTU01304	SH1008712.09FU	JN246563_refs	Fungi	Basidiomycota	Microbotryomycetes	Sporidiobolales	Sporidiobolaceae	Rhodosporidiobolus	Rhodosporidiobolus_colostri	unspecified_saprotroph	99	100		0.000167518	1.43297e-05	0	0.00184966	7.81348e-05	0.00153147	4.88767e-05	0.00100627	0.000100361	2.08773e-05	0	0.00128027	2.27983e-05	2.52353e-05	0.00100719	3.2496e-05
OTU01492	SH0998025.09FU	KY102945_refs	Fungi	Basidiomycota	Tremellomycetes	Tremellales	Cryptococcaceae	Cryptococcus	Cryptococcus_ramirezgomezianus	unspecified_saprotroph	100	100		4.78623e-05	5.73189e-05	0	0	0	0.000678897	0.000667981	9.49307e-05	6.02168e-05	0.000563686	0.000165546	0.000282094	0.00155028	0.000201883	0.000239808	0
OTU00092	SH1255769.09FU	UDB07512796	Fungi	Ascomycota	Sordariomycetes	Xylariales	Xylariaceae	Xylaria	Xylaria_carpophila	wood_saprotroph	98.7	100		0.189427	5.73189e-05	0.000320686	0.00168689	0.000812602	0.00322082	0.000374721	0.00601861	0.000240867	0.00133614	0	0.00703064	0.0103276	0.00179171	0.000215827	0.00107237
OTU00239	SH0991450.09FU	UDB05286452	Fungi	Ascomycota	Dothideomycetes	Venturiales	Venturiaceae	Pseudoanungitea	Pseudoanungitea_sp	wood_saprotroph	100	100		0.00244098	0.000114638	0.00393569	0.0103581	0.00837605	0.00431021	0.000130338	0.0103474	2.00723e-05	8.35091e-05	2.06932e-05	0.00379741	6.83948e-05	7.5706e-05	0.0018705	0.00292464
OTU00771	SH0967485.09FU	UDB01457997	Fungi	Ascomycota	Sordariomycetes	Myrmecridiales	Myrmecridiales_fam_Incertae_sedis	Atractospora	Atractospora_sp	wood_saprotroph	98.2	100		0.000382899	0.000315254	0.00377535	0.00242675	0.00035942	0.00599956	0.000374721	0.00322764	0.00361301	8.35091e-05	0.000620797	0.00138877	6.83948e-05	0.00116082	0.00184652	0.00445195
OTU00065	SH0991534.09FU	UDB05286428	Fungi	Ascomycota	Dothideomycetes	Venturiales	Venturiaceae	Pseudoanungitea	Pseudoanungitea_sp	wood_saprotroph	99.3	100		0.00449906	5.73189e-05	0.0138332	0.0306748	0.0218934	0.0169093	0.000162922	0.0152079	0.000100361	0.000354913	0.000227625	0.0187484	0	5.04706e-05	0.000935252	0.0016573
OTU00202	SH2151526.09FU	KT026118_refs	Fungi	Ascomycota	Dothideomycetes	Pleosporales	Lophiostomataceae	Platystomum	Platystomum_salicicola	wood_saprotroph	98.7	100		0.011475	0.000315254	0.0022448	0.00334418	0.00600075	0.00108939	3.25844e-05	0.0122461	0.000481734	0	0	0.00572867	2.27983e-05	0.000227118	0.00134293	0.00032496
OTU00192	SH1240638.09FU	KF981440_refs	Fungi	Ascomycota	Sordariomycetes	Sordariales	Chaetomiaceae	Humicola	Humicola_fuscoatra	wood_saprotroph	100	100		0.00186663	0.000802465	0.000422722	0.000606688	0.000109389	0.00232088	0.00521351	0.000455667	0.00242874	0.00651371	0.00198655	0.000716084	0.0012539	0.00080753	0.00201439	0.000844897
OTU00484	SH0991620.09FU	UDB05286402	Fungi	Ascomycota	Dothideomycetes	Venturiales	Venturiaceae	Pseudoanungitea	Pseudoanungitea_sp	wood_saprotroph	97.3	100		0.00106494	0.000100308	0.00247803	0.00309263	0.00445368	0.0016262	0.000162922	0.00637934	2.00723e-05	0.000292282	2.06932e-05	0.00182276	2.27983e-05	0	4.79616e-05	0.00103987
OTU00682	SH0991433.09FU	UDB05289126	Fungi	Ascomycota	Dothideomycetes	Venturiales	Venturiaceae	Pseudoanungitea	Pseudoanungitea_sp	wood_saprotroph	100	100		0.00106494	5.73189e-05	0.0027404	0.0011098	0.00256282	0.00124728	0.000684273	0.00106322	2.00723e-05	0.0004593	0	0.00169256	9.1193e-05	0	0.000983213	0.00227472
OTU00501	SH0985666.09FU	UDB03699586	Fungi	Ascomycota	Dothideomycetes	Pleosporales	Melanommataceae	Melanomma	Melanomma_sp	wood_saprotroph	99.3	100		1.19656e-05	0	0.00371704	0.00540101	0.00193774	0.00116833	0	0.00776533	0	0	0	0.00950438	0	2.52353e-05	0	0.000292464
OTU00693	SH0906683.09FU	UDB02774610	Fungi	Ascomycota	Dothideomycetes	Pleosporales	Lentitheciaceae	Lentithecium	Lentithecium_sp	wood_saprotroph	99.4	100		0.000454692	0.000143297	0.00241972	0.00266351	0.000812602	0.00149989	8.14611e-05	0.00189861	0.000220795	6.26318e-05	6.20797e-05	0.00792032	4.55965e-05	0	0.000119904	0.00126734
OTU00594	SH0991606.09FU	UDB0127523	Fungi	Ascomycota	Dothideomycetes	Venturiales	Venturiaceae	Pseudoanungitea	Pseudoanungitea_sp	wood_saprotroph	98.6	100		0.000394864	0	0.00113698	0.00452797	0.0024378	0.00377341	9.77533e-05	0.00184166	0	0.000125264	0	0.00186616	0	0	2.39808e-05	0.000779904
OTU00623	SH0985701.09FU	MN758890_refs	Fungi	Ascomycota	Dothideomycetes	Pleosporales	Melanommataceae	Camposporium	Camposporium_appendiculatum	wood_saprotroph	99.3	100		0.00707166	0.000143297	0.0058015	0.000177567	0.00393799	0.000142095	0.000228091	0.000816404	0.000501807	0.000605441	0.000206932	0.00115007	9.1193e-05	0	0.000119904	0.0016573
OTU00578	SH0991601.09FU	UDB0658319	Fungi	Ascomycota	Dothideomycetes	Venturiales	Venturiaceae	Pseudoanungitea	Pseudoanungitea_sp	wood_saprotroph	92.8	93.9		0.000227346	2.86595e-05	0.00539335	0.00195324	0.00385986	0.000726262	9.77533e-05	0.00182267	0	0	0	0.00290773	0	0	2.39808e-05	0.000259968
OTU00478	SH0991401.09FU	UDB05288898	Fungi	Ascomycota	Dothideomycetes	Venturiales	Venturiaceae	Pseudoanungitea	Pseudoanungitea_sp	wood_saprotroph	99.3	100		0.00289567	1.43297e-05	0.00571404	0.000710269	0.00914177	0.000505226	0.000309552	0.000265806	0	0.000501054	4.13864e-05	0.000238695	0	0	0	0.00172229
OTU00278	SH0967477.09FU	UDB01457148	Fungi	Ascomycota	Sordariomycetes	Myrmecridiales	Myrmecridiales_fam_Incertae_sedis	Atractospora	Atractospora_sp	wood_saprotroph	100	100		0.00276405	0.000229276	0.00173462	0	0.00225028	0	0.000667981	0	0	0.000960354	0.000331092	0	0	0	0	0.00178728
OTU00791	SH0991580.09FU	UDB0291269	Fungi	Ascomycota	Dothideomycetes	Venturiales	Venturiaceae	Pseudoanungitea	Pseudoanungitea_sp	wood_saprotroph	100	100		0.00029914	0	2.91532e-05	0.00288547	0.00114077	0.000820992	0	0.00702487	2.00723e-05	2.08773e-05	2.06932e-05	0.000477389	0	0	0	6.4992e-05
OTU00882	SH0973258.09FU	UDB0823955	Fungi	Ascomycota	Dothideomycetes	Tubeufiales	Tubeufiaceae	Acanthostigma	Acanthostigma_sp	wood_saprotroph	100	100		0.00424778	0	0.000204073	0	0.00160958	0	1.62922e-05	0	0	0.000167018	4.13864e-05	0	0	0	0	0.00617424
OTU00835	SH0898105.09FU	UDB05796419	Fungi	Ascomycota	Dothideomycetes	Pleosporales	Cucurbitariaceae	Pyrenochaeta	Pyrenochaeta_sp	wood_saprotroph	100	100		0	0	0.000524758	0.0010654	0	0.00749945	0	0.000341751	6.02168e-05	0	0	0.00125857	0	0	0	0.000227472
OTU01008	SH0938699.09FU	DQ018099_refs	Fungi	Ascomycota	Dothideomycetes	Pleosporales	Dictyosporiaceae	Pseudodictyosporium	Pseudodictyosporium_elegans	wood_saprotroph	98.7	100		0.000358968	7.16486e-05	0.00220107	0.000843445	0.001969	0	0.000423598	0.000759446	0.000883179	0.00108562	6.20797e-05	6.50985e-05	0	0	2.39808e-05	0.00048744
OTU01106	SH1081367.09FU	UDB04468173	Fungi	Ascomycota	Dothideomycetes	Pleosporales	Pleosporales_fam_Incertae_sedis	Cryptocoryneum	Cryptocoryneum_sp	wood_saprotroph	100	100		0	0	7.28831e-05	0.0032702	0.00168771	0.000473649	0	0.00104424	0	0	0	0.00043399	0	0	0	0.000877393
OTU00865	SH0967488.09FU	KT991667_refs	Fungi	Ascomycota	Sordariomycetes	Myrmecridiales	Myrmecridiales_fam_Incertae_sedis	Atractospora	Atractospora_decumbens	wood_saprotroph	100	100		0.00113673	4.29892e-05	5.83065e-05	0.000221959	0.000218777	0.00151568	0.00014663	0.000132903	0.000381373	0.000187895	0.000289705	0.000325493	0.000433167	0.000126177	0.00028777	0.00386703
OTU01004	SH0933407.09FU	UDB01071134	Fungi	Ascomycota	Leotiomycetes	Helotiales	Hyaloscyphaceae	Amicodisca	Amicodisca_sp	wood_saprotroph	100	100		8.37591e-05	0	1.45766e-05	0.000458716	0	0.0058101	0	0.000569584	0	0	2.06932e-05	0.000325493	9.1193e-05	0	0	0.00142982
OTU01118	SH0962074.09FU	UDB04499907	Fungi	Ascomycota	Dothideomycetes	Pleosporales	Didymosphaeriaceae	Montagnula	Montagnula_jonesii	wood_saprotroph	100	100		0.000167518	0	0	0.000103581	3.12539e-05	0.000347343	1.62922e-05	0.00125309	0	0	6.20797e-05	0.00588057	0	7.5706e-05	0.000239808	0
OTU01743	SH0991511.09FU	UDB05286450	Fungi	Ascomycota	Dothideomycetes	Venturiales	Venturiaceae	Pseudoanungitea	Pseudoanungitea_sp	wood_saprotroph	96.6	100		0.000442727	8.59784e-05	0.00179292	0	0.00189086	0	3.25844e-05	0	0	4.17545e-05	2.06932e-05	0	0	0	0	0.00064992
OTU02158	SH0991511.09FU	UDB05286450	Fungi	Ascomycota	Dothideomycetes	Venturiales	Venturiaceae	Pseudoanungitea	Pseudoanungitea_sp	wood_saprotroph	96.6	100		0.00102904	0	0.000510182	0	0.00253157	0	3.25844e-05	5.69584e-05	0	4.17545e-05	2.06932e-05	0	0	0	0	0.00032496
OTU00535	SH0985570.09FU	UDB03687398	Fungi	Ascomycota	Dothideomycetes	Pleosporales	Melanommataceae	Melanodiplodia	Melanodiplodia_sp	wood_saprotroph	97.3	100		0	0	0	0	3.12539e-05	0	0	0	0	0.0266185	0	0	0	0	0	0
OTU00598	SH1081959.09FU	KX820255_refs	Fungi	Ascomycota	Dothideomycetes	Pleosporales	Pleosporales_fam_Incertae_sedis	Neohendersonia	Neohendersonia_kickxii	wood_saprotroph	100	100		0	0	2.91532e-05	7.39864e-05	3.12539e-05	1.57883e-05	1.62922e-05	0	0	0.0221717	0	0.000130197	0	0	0	0
OTU08568	SH1255769.09FU	UDB07512796	Fungi	Ascomycota	Sordariomycetes	Xylariales	Xylariaceae	Xylaria	Xylaria_carpophila	wood_saprotroph	98.7	100		0.00589903	0	0	0.000295946	7.81348e-05	0.000110518	3.25844e-05	0.000455667	0	4.17545e-05	2.06932e-05	0.000564187	0.000341974	0	2.39808e-05	6.4992e-05
OTU00967	SH1081408.09FU	MW759243_refs	Fungi	Ascomycota	Dothideomycetes	Pleosporales	Lophiotremataceae	Atrocalyx	Atrocalyx_nordicus	wood_saprotroph	99.4	100		0.000239312	0	0.000204073	0.000147973	0.000265658	3.15766e-05	0	0.000284792	0	6.26318e-05	4.13864e-05	0.00661835	0	2.52353e-05	0	0.000292464
OTU01251	SH0985847.09FU	UDB0737575	Fungi	Ascomycota	Dothideomycetes	Pleosporales	Melanommataceae	Phragmocephala	Phragmocephala_sp	wood_saprotroph	96	100		0.000335036	0	0.000189496	0.000591891	0.00414114	0.000157883	0	0	0	0	0	4.3399e-05	0	0	0	0.000129984
OTU02104	SH3245550.09FU	MK442589_refs	Fungi	Ascomycota	Dothideomycetes	Pleosporales	Phaeosphaeriaceae	Jeremyomyces	Jeremyomyces_labinae	wood_saprotroph	99.4	100		0.000311105	2.86595e-05	0.000524758	0.000221959	0.000703213	0.00093151	0.000162922	9.49307e-05	6.02168e-05	2.08773e-05	0	0.000216995	0	0.000302824	2.39808e-05	0.00224223
OTU00396	SH3170534.09FU	MH388335_refs	Fungi	Ascomycota	Sordariomycetes	Hypocreales	Bionectriaceae	Clonostachys	Clonostachys_krabiensis	wood_saprotroph	98.8	100		0.000622211	4.29892e-05	0.000218649	0	0.000375047	6.31532e-05	9.77533e-05	0	0	0.000876845	0.000227625	0	0	0	0	0.00250219
OTU01601	SH0979300.09FU	UDB0205263	Fungi	Ascomycota	Leotiomycetes	Helotiales	Dermateaceae	Scleropezicula	Scleropezicula_sp	wood_saprotroph	98	100		1.19656e-05	0	0.000685101	0	6.25078e-05	7.89416e-05	0	0	0	0.00336124	0	0	2.27983e-05	0	0	0
OTU01736	SH1024465.09FU	UDB0834468	Fungi	Ascomycota	Sordariomycetes	Pisorisporiales	Pisorisporiaceae	Achroceratosphaeria	Achroceratosphaeria_sp	wood_saprotroph	99.3	100		0	0	1.45766e-05	0.00313702	0	9.47299e-05	0	0	0	0	0	0	0	0	0	0
OTU00082	SH1077172.09FU	AF358233_refs	Fungi	Ascomycota	Sordariomycetes	Hypocreales	Bionectriaceae	Clonostachys	Clonostachys_rosea	wood_saprotroph	100	100		0	0	2.91532e-05	1.47973e-05	0	0	0.00296518	0	0.000100361	0.000250527	2.06932e-05	0	2.27983e-05	0	0	3.2496e-05
OTU01686	SH0958913.09FU	UDB03298725	Fungi	Ascomycota	Dothideomycetes	Tubeufiales	Tubeufiaceae	Helicosporium	Helicosporium_sp	wood_saprotroph	99.4	100		0.000502555	0	0.00013119	0	0.000546943	0	3.25844e-05	0	0	0.000125264	0	0	0	0	0	0.00357456
OTU02499	SH0982862.09FU	UDB05049254	Fungi	Ascomycota	Leotiomycetes	Helotiales	Hyaloscyphaceae	Dasyscyphella	Dasyscyphella_claviculata	wood_saprotroph	100	100		0	0	0	0.0011098	0	0	0	0.000455667	0	0	0	0	0	0	0	0
OTU01713	SH1001834.09FU	MT310606_refs	Fungi	Ascomycota	Dothideomycetes	Pleosporales	Lophiostomataceae	Neovaginatispora	Neovaginatispora_clematidis	wood_saprotroph	100	98.7		0.000203415	0	0.000102036	0.000429121	0.000421928	0.000126306	1.62922e-05	5.69584e-05	0	6.26318e-05	2.06932e-05	2.16995e-05	0	0	0	0.00149482
OTU01627	SH1094676.09FU	UDB03851228	Fungi	Ascomycota	Sordariomycetes	Chaetosphaeriales	Chaetosphaeriaceae	Menispora	Menispora_britannica	wood_saprotroph	99.3	97.9		0.000143587	0	0.000145766	0.000340337	0.000500063	0.00104203	1.62922e-05	0.000873362	0	0.000208773	0	0.000108498	4.55965e-05	0	0	0.00016248
OTU05129	SH0904226.09FU	UDB05063616	Fungi	Ascomycota	Sordariomycetes	Pleurotheciales	Pleurotheciaceae	Pleurothecium	Pleurothecium_sp	wood_saprotroph	92.1	95		0	0	0	0	0	0	0	0	0	0	0	0	0	0	0	0.00116986
OTU00903	SH1090590.09FU	UDB02396644	Fungi	Basidiomycota	Agaricomycetes	Auriculariales	Auriculariales_fam_Incertae_sedis	Oliveonia	Oliveonia_sp	wood_saprotroph	98.4	100		0.000191449	0	0.00309024	0.00319621	0.00171896	0.0014841	0	0.0017847	0	0	0	0.000585887	0	0	0	0.000129984
OTU00132	SH0916984.09FU	UDB07648177	Fungi	Basidiomycota	Agaricomycetes	Trechisporales	Hydnodontaceae	Subulicystidium	Subulicystidium_sp	wood_saprotroph	98.4	100		3.58968e-05	0.000157627	0.000743408	0.00219	0.000406301	0.000521014	0	0.000797418	0.00018065	4.17545e-05	0.000600103	0.000108498	0	0	0.00203837	3.2496e-05
OTU02566	SH1090363.09FU	UDB02408824	Fungi	Basidiomycota	Agaricomycetes	Auriculariales	Auriculariales_fam_Incertae_sedis	Oliveonia	Oliveonia_sp	wood_saprotroph	97.9	100		0	0	2.91532e-05	0.00125777	0.000109389	0	0	1.89861e-05	0	0	0	0.00125857	0	0	0	0
OTU00659	SH1236655.09FU	UDB07536909	Fungi	Basidiomycota	Agaricomycetes	Hymenochaetales	Schizoporaceae	Xylodon	Xylodon_sp	wood_saprotroph	99.5	100		1.19656e-05	2.86595e-05	0.000116613	0	1.5627e-05	0	0.000325844	0.0329599	0	0.000167018	0	0	0	0	0	0.000259968
OTU00545	SH1238657.09FU	UDB06345877	Fungi	Basidiomycota	Agaricomycetes	Trechisporales	Hydnodontaceae	Trechispora	Trechispora_stellulata	wood_saprotroph	99.1	100		0	0	0	0.017224	0	0.000110518	0	0	0	0	0	0	0	0	2.39808e-05	0
OTU01401	SH1260038.09FU	EU490180	Fungi	Basidiomycota	Agaricomycetes	Trechisporales	Hydnodontaceae	Trechispora	Trechispora_sp	wood_saprotroph	97	100		3.58968e-05	0.000114638	0.00899378	0	0	0	3.25844e-05	0	0	0.0004593	0	0	0	0	0	0.000357456
OTU01220	SH1272702.09FU	UDB03087493	Fungi	Basidiomycota	Agaricomycetes	Agaricales	Stephanosporaceae	Lindtneria	Lindtneria_sp	wood_saprotroph	99.6	100		0	0	0	1.47973e-05	0	0	0	0	0.00483741	0	0	0	0	0	0	0
OTU01540	SH1260372.09FU	UDB07648842	Fungi	Basidiomycota	Agaricomycetes	Trechisporales	Hydnodontaceae	Subulicystidium	Subulicystidium_sp	wood_saprotroph	98.9	100		0	5.73189e-05	0.000510182	0.0016573	0.000312539	1.57883e-05	0	0.000322764	6.02168e-05	0	0.000869115	0	0	0	7.19424e-05	0
OTU02279	SH0896721.09FU	UDB06357073	Fungi	Basidiomycota	Agaricomycetes	Trechisporales	Hydnodontaceae	Trechispora	Trechispora_sp	wood_saprotroph	100	100		0	0.000415562	0	0	0	1.57883e-05	0	0	0.00293055	0	8.27729e-05	0	0.00038757	0.000605648	0	3.2496e-05
OTU01886	SH1260088.09FU	UDB06347470	Fungi	Basidiomycota	Agaricomycetes	Trechisporales	Hydnodontaceae	Trechispora	Trechispora_sp	wood_saprotroph	99.5	100		0	0.00282296	0	0	0	0	0	0	0	0	0	0	2.27983e-05	0	0	0.000292464
OTU02955	SH1279898.09FU	UDB07484254	Fungi	Basidiomycota	Agaricomycetes	Polyporales	Xenasmataceae	Xenasma	Xenasma_pruinosum	wood_saprotroph	98.5	100		0	0	0	0	0	0	0	0	0.00170614	0	0	0	0	0	0	0
OTU03056	SH1090581.09FU	UDB02394850	Fungi	Basidiomycota	Agaricomycetes	Auriculariales	Auriculariales_fam_Incertae_sedis	Oliveonia	Oliveonia_sp	wood_saprotroph	99.5	100		0	0	0	0.00112459	0	0	0	5.69584e-05	0	0	0	0	0	0	0	0.00016248
OTU03309	SH1090666.09FU	UDB02395098	Fungi	Basidiomycota	Agaricomycetes	Auriculariales	Auriculariales_fam_Incertae_sedis	Oliveonia	Oliveonia_sp	wood_saprotroph	95.8	100		0	0	0	4.43918e-05	0	1.57883e-05	0	1.89861e-05	0	0	0	0.00138877	0	2.52353e-05	0	0
OTU01480	SH1185155.09FU	UDB04458894	Fungi	Basidiomycota	Agaricomycetes	Agaricales	Crepidotaceae	Crepidotus	Crepidotus_epibryus	wood_saprotroph	100	99		0.000191449	1.43297e-05	5.83065e-05	0	0.00392237	0	0	0	0	2.08773e-05	0	0	0	0	0	3.2496e-05
OTU02463	SH0970792.09FU	UDB0385205	Fungi	Basidiomycota	Agaricomycetes	Auriculariales	Auriculariales_fam_Incertae_sedis	Oliveonia	Oliveonia_sp	wood_saprotroph	97.4	97.9		0.000215381	0	0.000466452	4.43918e-05	0.00475059	0	0	0	0	0.000375791	2.06932e-05	0	0	0	0	0.00048744
													Sum of RRA of the OTUs reached 0.1 in at least one sample	0.954591	0.970409	0.955337	0.953759	0.947931	0.941804	0.949641	0.954092	0.960538	0.941899	0.970243	0.970011	0.957755	0.9705	0.958657	0.93517
													Reads of OTUs not reaching 0.1 in single sample, proportion treated as Unclassified/Others	0.0454094	0.0295909	0.0446628	0.0462415	0.052069	0.0581957	0.0503592	0.0459085	0.0394621	0.0581014	0.0297569	0.0299887	0.0422452	0.0295001	0.0413429	0.0648296
