# Supplementary material for: Short-term rewetting after summer drought does not alter soil fungal community composition and manganese peroxidase activity in managed temperate beech forests
Source: PLoS One. 2026 Jun 30;21(6):e0352444. doi: 10.1371/journal.pone.0352444 (PMC13318017; doi:10.1371/journal.pone.0352444)
Supplement: S3 Table — (XLSX) [file pone.0352444.s003.xlsx]

## Sheet: indicators
Supplementary table 3: Indicator OTUs and genera A - specificity; B - fidelity; Phi - Pearson’s phi coefficient of association.
group combination	OTU/ identity/ genus	A - specificity	B - fidelity	Indicator value	p.value	Phi	detected in N number of all samples	detected in number of samples in group/total number of samples in group
full dataset
L_D	OTU01167	1.0000	1.0000	1.000	0.001***	1	4	4/4
L_D	OTU02038	1.0000	1.0000	1.000	0.001***	1	4	4/4
L_D	OTU02103	0.9951	1.0000	0.998	0.001***	0.894	5	4/4
L_D	OTU02566	0.9929	1.0000	0.996	0.001***	0.894	5	4/4
L_D	OTU00417	0.9905	1.0000	0.995	0.015*	0.756	7	4/4
L_D	OTU00581	0.9770	1.0000	0.988	0.011*	0.756	7	4/4
L_D	OTU02515	0.9667	1.0000	0.983	0.001***	0.894	5	4/4
L_D	OTU02133	0.9623	1.0000	0.981	0.005**	0.816	6	4/4
L_D	OTU03549	0.9438	1.0000	0.972	0.002**	0.756	7	4/4
L_D	OTU01981	0.9372	1.0000	0.968	0.001***	0.756	7	4/4
L_D	OTU02136	0.8986	1.0000	0.948	0.022*	0.707	8	4/4
L_D	OTU02107	0.8964	1.0000	0.947	0.007**	0.894	5	4/4
L_D	OTU01251	0.8885	1.0000	0.943	0.011*	0.756	7	4/4
L_D	OTU00805	0.8779	1.0000	0.937	0.019*	0.707	8	4/4
L_D	OTU00526	0.8484	1.0000	0.921	0.004**	0.756	7	4/4
L_D	OTU02353	1.0000	0.7500	0.866	0.029*	0.866	3	3/4
L_D	OTU01839	0.9762	0.7500	0.856	0.029*	0.75	4	3/4
L_D	OTU02744	0.9542	0.7500	0.846	0.044*	0.75	4	3/4
L_W	OTU02148	0.9623	1.0000	0.981	0.005**	0.707	8	4/4
L_W	OTU01004	0.8966	1.0000	0.947	0.014*	0.667	9	4/4
L_W	OTU03521	0.9868	0.7500	0.860	0.029*	0.75	4	3/4
S_W	OTU01271	0.9462	1.0000	0.973	0.003**	0.816	6	4/4
L_D+L_W	OTU00383	1.0000	1.0000	1.000	0.001***	1	8	8/8
L_D+L_W	OTU00982	1.0000	1.0000	1.000	0.001***	1	8	8/8
L_D+L_W	OTU00241	1.0000	1.0000	1.000	0.001***	1	8	8/8
L_D+L_W	OTU01033	1.0000	1.0000	1.000	0.001***	1	8	8/8
L_D+L_W	OTU00903	1.0000	1.0000	1.000	0.001***	1	8	8/8
L_D+L_W	OTU00501	0.9992	1.0000	1.000	0.002**	0.943	9	8/8
L_D+L_W	OTU00203	0.9991	1.0000	1.000	0.001***	0.894	10	8/8
L_D+L_W	OTU00247	0.9983	1.0000	0.999	0.001***	0.894	10	8/8
L_D+L_W	OTU00429	0.9982	1.0000	0.999	0.001***	0.894	10	8/8
L_D+L_W	OTU00314	0.9982	1.0000	0.999	0.001***	0.853	11	8/8
L_D+L_W	OTU00972	0.9978	1.0000	0.999	0.001***	0.943	9	8/8
L_D+L_W	OTU00089	0.9966	1.0000	0.998	0.014*	0.784	13	8/8
L_D+L_W	OTU00149	0.9953	1.0000	0.998	0.012*	0.784	13	8/8
L_D+L_W	OTU00464	0.9953	1.0000	0.998	0.001***	0.894	10	8/8
L_D+L_W	OTU00791	0.9952	1.0000	0.998	0.001***	0.853	11	8/8
L_D+L_W	OTU00422	0.9951	1.0000	0.998	0.002**	0.853	11	8/8
L_D+L_W	OTU00261	0.9947	1.0000	0.997	0.001***	0.853	11	8/8
L_D+L_W	OTU00332	0.9944	1.0000	0.997	0.001***	0.816	12	8/8
L_D+L_W	OTU00681	0.9940	1.0000	0.997	0.001***	0.853	11	8/8
L_D+L_W	OTU00449	0.9940	1.0000	0.997	0.003**	0.816	12	8/8
L_D+L_W	OTU01270	0.9932	1.0000	0.997	0.001***	0.943	9	8/8
L_D+L_W	OTU00961	0.9929	1.0000	0.996	0.004**	0.816	12	8/8
L_D+L_W	OTU00330	0.9916	1.0000	0.996	0.003**	0.853	11	8/8
L_D+L_W	OTU00578	0.9913	1.0000	0.996	0.001***	0.853	11	8/8
L_D+L_W	OTU01728	0.9896	1.0000	0.995	0.001***	0.894	10	8/8
L_D+L_W	OTU00373	0.9872	1.0000	0.994	0.002**	0.816	12	8/8
L_D+L_W	OTU00594	0.9855	1.0000	0.993	0.001***	0.853	11	8/8
L_D+L_W	OTU00163	0.9855	1.0000	0.993	0.029*	0.756	14	8/8
L_D+L_W	OTU01346	0.9853	1.0000	0.993	0.001***	0.853	11	8/8
L_D+L_W	OTU00950	0.9852	1.0000	0.993	0.009**	0.784	13	8/8
L_D+L_W	OTU00744	0.9849	1.0000	0.992	0.003**	0.816	12	8/8
L_D+L_W	OTU00967	0.9843	1.0000	0.992	0.001***	0.853	11	8/8
L_D+L_W	OTU00844	0.9840	1.0000	0.992	0.018*	0.784	13	8/8
L_D+L_W	OTU01611	0.9834	1.0000	0.992	0.002**	0.943	9	8/8
L_D+L_W	OTU00703	0.9821	1.0000	0.991	0.010**	0.784	13	8/8
L_D+L_W	OTU01012	0.9808	1.0000	0.990	0.001***	0.853	11	8/8
L_D+L_W	OTU01046	0.9799	1.0000	0.990	0.002**	0.853	11	8/8
L_D+L_W	OTU00825	0.9796	1.0000	0.990	0.001***	0.894	10	8/8
L_D+L_W	OTU02415	0.9777	1.0000	0.989	0.001***	0.943	9	8/8
L_D+L_W	OTU00877	0.9693	1.0000	0.985	0.012*	0.784	13	8/8
L_D+L_W	OTU01093	0.9668	1.0000	0.983	0.022*	0.784	13	8/8
L_D+L_W	OTU01713	0.9663	1.0000	0.983	0.002**	0.853	11	8/8
L_D+L_W	OTU00552	0.9659	1.0000	0.983	0.019*	0.784	13	8/8
L_D+L_W	OTU01547	0.9635	1.0000	0.982	0.001***	0.853	11	8/8
L_D+L_W	OTU01694	0.9616	1.0000	0.981	0.003**	0.894	10	8/8
L_D+L_W	OTU01450	0.9616	1.0000	0.981	0.002**	0.894	10	8/8
L_D+L_W	OTU00188	0.9615	1.0000	0.981	0.001***	0.894	10	8/8
L_D+L_W	OTU01315	0.9610	1.0000	0.980	0.001***	0.853	11	8/8
L_D+L_W	OTU00478	0.9607	1.0000	0.980	0.004**	0.816	12	8/8
L_D+L_W	OTU00574	0.9587	1.0000	0.979	0.005**	0.816	12	8/8
L_D+L_W	OTU01624	0.9570	1.0000	0.978	0.001***	0.853	11	8/8
L_D+L_W	OTU01465	0.9530	1.0000	0.976	0.004**	0.853	11	8/8
L_D+L_W	OTU01212	0.9478	1.0000	0.974	0.026*	0.756	14	8/8
L_D+L_W	OTU00762	0.9389	1.0000	0.969	0.023*	0.853	11	8/8
L_D+L_W	OTU00721	0.9314	1.0000	0.965	0.011*	0.853	11	8/8
L_D+L_W	OTU11372	0.9276	1.0000	0.963	0.003**	0.853	11	8/8
L_D+L_W	OTU01627	0.9245	1.0000	0.962	0.002**	0.853	11	8/8
L_D+L_W	OTU01714	0.9219	1.0000	0.960	0.013*	0.784	13	8/8
L_D+L_W	OTU01517	0.9205	1.0000	0.959	0.020*	0.784	13	8/8
L_D+L_W	OTU01606	0.9177	1.0000	0.958	0.002**	0.894	10	8/8
L_D+L_W	OTU00896	0.9131	1.0000	0.956	0.019*	0.784	13	8/8
L_D+L_W	OTU00586	0.9123	1.0000	0.955	0.030*	0.784	13	8/8
L_D+L_W	OTU00770	0.9084	1.0000	0.953	0.015*	0.894	10	8/8
L_D+L_W	OTU00078	1.0000	0.8750	0.935	0.006**	0.935	7	7/8
L_D+L_W	OTU00909	1.0000	0.8750	0.935	0.010**	0.935	7	7/8
L_D+L_W	OTU01106	1.0000	0.8750	0.935	0.006**	0.935	7	7/8
L_D+L_W	OTU00828	1.0000	0.8750	0.935	0.012*	0.935	7	7/8
L_D+L_W	OTU01514	1.0000	0.8750	0.935	0.010**	0.935	7	7/8
L_D+L_W	OTU02225	1.0000	0.8750	0.935	0.017*	0.935	7	7/8
L_D+L_W	OTU02489	1.0000	0.8750	0.935	0.003**	0.935	7	7/8
L_D+L_W	OTU00307	0.9996	0.8750	0.935	0.007**	0.825	9	7/8
L_D+L_W	OTU00911	0.9990	0.8750	0.935	0.006**	0.875	8	7/8
L_D+L_W	OTU01084	0.9982	0.8750	0.935	0.033*	0.875	8	7/8
L_D+L_W	OTU02296	0.9884	0.8750	0.930	0.014*	0.875	8	7/8
L_D+L_W	OTU01846	0.9836	0.8750	0.928	0.017*	0.825	9	7/8
L_D+L_W	OTU01394	0.9707	0.8750	0.922	0.021*	0.825	9	7/8
L_D+L_W	OTU00988	0.9670	0.8750	0.920	0.025*	0.875	8	7/8
L_D+L_W	OTU01291	1.0000	0.7500	0.866	0.027*	0.866	6	6/8
L_D+L_W	OTU07482	1.0000	0.7500	0.866	0.019*	0.866	6	6/8
L_D+L_W	OTU12299	1.0000	0.7500	0.866	0.023*	0.866	6	6/8
L_D+L_W	OTU01989	1.0000	0.7500	0.866	0.020*	0.866	6	6/8
L_D+L_W	OTU04166	1.0000	0.7500	0.866	0.026*	0.866	6	6/8
L_D+L_W	OTU00679	0.9987	0.7500	0.865	0.029*	0.802	7	6/8
L_D+L_W	OTU00576	0.9978	0.7500	0.865	0.042*	0.802	7	6/8
S_D+S_W	OTU01481	1.0000	1.0000	1.000	0.001***	1	8	8/8
S_D+S_W	OTU00165	0.9998	1.0000	1.000	0.001***	0.943	9	8/8
S_D+S_W	OTU00963	0.9975	1.0000	0.999	0.001***	0.943	9	8/8
S_D+S_W	OTU00288	0.9921	1.0000	0.996	0.001***	0.894	10	8/8
S_D+S_W	OTU01398	0.9887	1.0000	0.994	0.001***	0.894	10	8/8
S_D+S_W	OTU00553	0.9864	1.0000	0.993	0.001***	0.853	11	8/8
S_D+S_W	OTU00336	0.9777	1.0000	0.989	0.001***	0.853	11	8/8
S_D+S_W	OTU00216	0.9765	1.0000	0.988	0.002**	0.816	12	8/8
S_D+S_W	OTU01702	0.9717	1.0000	0.986	0.001***	0.894	10	8/8
S_D+S_W	OTU03059	0.9657	1.0000	0.983	0.001***	0.894	10	8/8
S_D+S_W	OTU00645	0.9470	1.0000	0.973	0.002**	0.853	11	8/8
S_D+S_W	OTU03631	0.9148	1.0000	0.956	0.014*	0.816	12	8/8
S_D+S_W	OTU00962	0.9982	0.8750	0.935	0.009**	0.875	8	7/8
S_D+S_W	OTU01639	0.9969	0.8750	0.934	0.012*	0.875	8	7/8
S_D+S_W	OTU00175	0.9845	0.8750	0.928	0.024*	0.825	9	7/8
S_D+S_W	OTU00170	1.0000	0.7500	0.866	0.022*	0.866	6	6/8
S_D+S_W	OTU00335	1.0000	0.7500	0.866	0.023*	0.866	6	6/8
S_D+S_W	OTU00605	1.0000	0.7500	0.866	0.022*	0.866	6	6/8
S_D+S_W	OTU02061	1.0000	0.7500	0.866	0.020*	0.866	6	6/8
S_D+S_W	OTU00368	0.9993	0.7500	0.866	0.018*	0.802	7	6/8
S_D+S_W	OTU00002	0.9759	0.7500	0.856	0.037*	0.75	8	6/8
L_D+L_W+S_D	OTU01018	1.0000	1.0000	1.000	0.002**	1	12	12/12
L_D+L_W+S_D	OTU00861	0.9877	1.0000	0.994	0.017*	0.894	15	12/12
L_D+L_W+S_D	OTU00693	0.9876	1.0000	0.994	0.007**	0.894	15	12/12
L_D+L_W+S_D	OTU00863	0.9743	1.0000	0.987	0.013*	0.894	15	12/12
L_D+L_W+S_D	OTU00202	0.9650	1.0000	0.982	0.036*	0.926	14	12/12
L_D+L_W+S_W	OTU00019	0.9990	1.0000	0.999	0.024*	0.926	14	12/12
L_D+L_W+S_W	OTU00059	0.9981	1.0000	0.999	0.009**	0.894	15	12/12
L_D+L_W+S_W	OTU00065	0.9974	1.0000	0.999	0.006**	0.894	15	12/12
L_D+L_W+S_W	OTU00083	0.9974	1.0000	0.999	0.009**	0.894	15	12/12
L_D+L_W+S_W	OTU00293	0.9964	1.0000	0.998	0.030*	0.894	15	12/12
L_D+L_W+S_W	OTU00145	0.9958	1.0000	0.998	0.032*	0.894	15	12/12
L_D+L_W+S_W	OTU00630	0.9881	1.0000	0.994	0.035*	0.894	15	12/12
L_D+L_W+S_W	OTU01088	0.9654	1.0000	0.983	0.040*	0.894	15	12/12
L_D+L_W+S_W	OTU01159	0.9535	1.0000	0.976	0.032*	0.926	14	12/12
L_D+L_W+S_W	OTU00622	0.9856	0.9167	0.951	0.024*	0.881	13	11/12
L_D+L_W+S_W	OTU00759	1.0000	0.8333	0.913	0.034*	0.913	10	10/12
L_D+S_D+S_W	OTU00322	0.9937	1.0000	0.997	0.027*	0.894	15	12/12
L_W+S_D+S_W	OTU00097	1.0000	1.0000	1.000	0.001***	1	12	8/12
L_W+S_D+S_W	OTU00054	1.0000	1.0000	1.000	0.001***	1	12	8/12
L_W+S_D+S_W	OTU00148	0.9991	1.0000	1.000	0.001***	0.926	14	10/12
L_W+S_D+S_W	OTU00143	0.9987	1.0000	0.999	0.001***	0.926	14	10/12
L_W+S_D+S_W	OTU00038	0.9975	1.0000	0.999	0.001***	0.961	13	9/12
L_W+S_D+S_W	OTU00434	0.9962	1.0000	0.998	0.002**	0.894	15	11/12
L_W+S_D+S_W	OTU00095	0.9955	1.0000	0.998	0.001***	0.894	15	11/12
L_W+S_D+S_W	OTU00060	0.9948	1.0000	0.997	0.012*	0.926	14	10/12
L_W+S_D+S_W	OTU00035	0.9948	1.0000	0.997	0.001***	0.894	15	11/12
L_W+S_D+S_W	OTU00180	0.9941	1.0000	0.997	0.013*	0.926	14	10/12
L_W+S_D+S_W	OTU00061	0.9933	1.0000	0.997	0.001***	0.926	14	10/12
L_W+S_D+S_W	OTU00350	0.9918	1.0000	0.996	0.002**	0.894	15	11/12
L_W+S_D+S_W	OTU00287	0.9916	1.0000	0.996	0.001***	0.961	13	9/12
L_W+S_D+S_W	OTU01165	0.9867	1.0000	0.993	0.011*	0.926	14	10/12
L_W+S_D+S_W	OTU00871	0.9866	1.0000	0.993	0.001***	0.926	14	10/12
L_W+S_D+S_W	OTU00005	0.9845	1.0000	0.992	0.033*	0.926	14	10/12
L_W+S_D+S_W	OTU00551	0.9591	1.0000	0.979	0.001***	0.894	15	11/12
L_W+S_D+S_W	OTU00070	0.9555	1.0000	0.978	0.022*	0.926	14	10/12
L_W+S_D+S_W	OTU01121	1.0000	0.9167	0.957	0.015*	0.957	11	7/12
L_W+S_D+S_W	OTU00316	0.9980	0.9167	0.956	0.008**	0.917	12	9/12
L_W+S_D+S_W	OTU01020	0.9901	0.9167	0.953	0.038*	0.917	12	8/12
L_W+S_D+S_W	OTU01091	0.9878	0.9167	0.952	0.031*	0.881	13	9/12
L_W+S_D+S_W	OTU01551	0.9631	0.9167	0.940	0.046*	0.917	12	8/12
plant pathogen
L_D	Polyscytalum	0.9623	1.0000	0.981	0.012*	0.816	6	4/4
L_D+L_W	Herpotrichia	0.9941	1.0000	0.997	0.003**	0.816	12	8/8
L_D+L_W	Apiognomonia	0.9896	1.0000	0.995	0.001***	0.894	10	8/8
L_D+L_W	Ceratobasidium	0.9649	1.0000	0.982	0.017*	0.784	13	8/8
L_D+L_W	Muriphaeosphaeria	0.9884	0.8750	0.930	0.012*	0.875	8	7/8
L_D+L_W+S_W	Discosia	0.9964	1.0000	0.998	0.039*	0.894	15	12/12
L_D+L_W+S_W	Mollisia	0.9731	1.0000	0.986	0.018*	0.926	14	12/12
wood saprotroph
L_D	Phragmocephala	0.8885	1.0000	0.943	0.011*	0.756	7	4/4
L_W	Amicodisca	0.8966	1.0000	0.947	0.017*	0.667	9	4/4
L_D+L_W	Melanomma	0.9992	1.0000	1.000	0.001***	0.943	9	8/8
L_D+L_W	Atrocalyx	0.9843	1.0000	0.992	0.002**	0.853	11	8/8
L_D+L_W	Oliveonia	0.9825	1.0000	0.991	0.001***	0.853	11	8/8
L_D+L_W	Neovaginatispora	0.9663	1.0000	0.983	0.004**	0.853	11	8/8
L_D+L_W	Menispora	0.9245	1.0000	0.962	0.004**	0.853	11	8/8
L_D+L_W	Cryptocoryneum	1.0000	0.8750	0.935	0.005**	0.935	7	7/8
L_D+L_W+S_D	Lentithecium	0.9876	1.0000	0.994	0.016*	0.894	15	12/12
L_D+L_W+S_D	Platystomum	0.9650	1.0000	0.982	0.050*	0.926	14	12/12
soil saprotroph
L_W	Capronia	0.9623	1.0000	0.981	0.004**	0.707	8	4/4
L_D+L_W	Vandijckella	0.9966	1.0000	0.998	0.01**	0.784	13	8/8
L_W+S_D+S_W	Mortierella	0.9981	1.0000	0.999	0.001***	0.961	13	9/12
L_W+S_D+S_W	Saitozyma	0.9948	1.0000	0.997	0.001***	0.894	15	11/12
L_W+S_D+S_W	Solicoccozyma	0.9933	1.0000	0.997	0.001***	0.926	14	10/12
L_W+S_D+S_W	Humicolopsis	0.9916	1.0000	0.996	0.001***	0.961	13	9/12
L_W+S_D+S_W	Absidia	0.9631	0.9167	0.940	0.048*	0.917	12	8/12
litter saprotroph
L_D	Deconica	1.0000	1.0000	1.000	0.001***	1	4	4/4
L_D	Brunnipila	0.9438	1.0000	0.972	0.002**	0.756	7	7/4
L_W	Tubaria	0.9868	0.7500	0.86	0.027*	0.75	4	3/4
L_D+L_W	Niesslia	1.0000	1.0000	1.000	0.001***	1	10	8/8
L_D+L_W	Crocicreas	0.9991	1.0000	1.000	0.001***	0.894	10	8/8
L_D+L_W	Colispora	0.9953	1.0000	0.998	0.001***	0.894	10	8/8
L_D+L_W	Helicodendron	0.9928	1.0000	0.996	0.001***	0.853	11	8/8
L_D+L_W	Lachnum	0.9898	1.0000	0.995	0.012*	0.784	13	8/8
L_D+L_W	Spirosphaera	0.9872	1.0000	0.994	0.003**	0.816	12	8/8
L_D+L_W	Hymenoscyphus	0.9866	1.0000	0.993	0.002**	0.816	12	8/8
L_D+L_W	Phaeosphaeria	0.9796	1.0000	0.990	0.002**	0.894	10	8/8
L_D+L_W	Pseudopenidiella	0.9616	1.0000	0.981	0.002**	0.894	10	8/8
L_D+L_W	Mycoarthris	0.9615	1.0000	0.981	0.001***	0.894	10	8/8
L_D+L_W	Lanzia	0.9478	1.0000	0.974	0.029*	0.756	14	8/8
L_D+L_W	Infundichalara	0.9407	1.0000	0.970	0.007**	0.894	10	8/8
L_D+L_W	Cyathicula	0.9707	0.8750	0.922	0.026*	0.825	9	7/8
L_D+L_W+S_W	Sympodiella	0.9974	1.0000	0.999	0.015*	0.894	15	12/12
ectomycorrhizal
no indicator taxa
