# Supplementary material for: Short-term rewetting after summer drought does not alter soil fungal community composition and manganese peroxidase activity in managed temperate beech forests
Source: PLoS One. 2026 Jun 30;21(6):e0352444. doi: 10.1371/journal.pone.0352444 (PMC13318017; doi:10.1371/journal.pone.0352444)
Supplement: S4 Table — (XLSX) [file pone.0352444.s004.xlsx]

## Sheet: MnPOX in FAF samples
Supplementary table 4: Measurements of Manganese-Peroxidase Activity
sample name	µmol/min	c prot_mg/ml	UMnPOX/mg prot	U MnPOX/g soil
304a_1_D	1.04985	0.1	10.4985	2.01894
304a_1_D	0.805539	0.1	8.05539	1.54911
304a_1_D	0.558154	0.1	5.58154	1.07337
304a_1_W	3.94277	0.32	12.3212	6.79788
304a_1_W	5.98093	0.32	18.6904	10.3119
304a_1_W	5.11385	0.32	15.9808	8.81698
304a_1_W	0.6929	0.054	12.8315	1.19466
304a_1_W	0.62277	0.054	11.5328	1.07374
304a_1_W	0.512	0.054	9.48149	0.882759
304a_2_D	0.579693	0.046	12.602	1.13665
304a_2_D	0.396308	0.046	8.61539	0.777074
304a_2_D	0.144	0.046	3.13044	0.282353
304a_2_W	0.731693	0.13	5.62841	1.38055
304a_2_W	0.688	0.13	5.29231	1.29811
304a_2_W	1.20554	0.13	9.27338	2.2746
504a_1_D	0.336616	0.15	2.2441	0.660031
504a_1_D	0.50277	0.15	3.3518	0.985823
504a_1_D	1.14154	0.15	7.61026	2.23831
504a_1_W	0.409846	0.19	2.15709	0.80362
504a_1_W	0.460923	0.19	2.42591	0.903771
504a_1_W	0.566154	0.19	2.97976	1.11011
504a_2_D	1.2	0.32	3.75	2.26415
504a_2_D	0.77477	0.32	2.42116	1.46183
504a_2_D	1.25354	0.32	3.91731	2.36517
504a_2_W	0.986462	0.66	1.49464	1.89704
504a_2_W	1.37354	0.66	2.08112	2.64142
504a_2_W	1.17969	0.66	1.78741	2.26864
